# Supplementary material for: Activity of the SWI/SNF complex is indispensable for syncytiotrophoblast formation
Source: Development. 2025 Oct 31;152(21):dev204770. doi: 10.1242/dev.204770 (PMC12633796; doi:10.1242/dev.204770)
Supplement: Table S1. QuantSeq datasets. — The table presents datasets of differentially expressed genes and gene clusters analysed in this study. [file develop-152-204770-TableS1.zip]

Archive with 2 entries (2 files):
- Table S1 QuantSeq.xlsx
- Table S1 QuantSeq datasets.xlsx
