# Supplementary material for: Activity of the SWI/SNF complex is indispensable for syncytiotrophoblast formation
Source: Development. 2025 Oct 31;152(21):dev204770. doi: 10.1242/dev.204770 (PMC12633796; doi:10.1242/dev.204770)
Supplement: Table S1. QuantSeq datasets. — The table presents datasets of differentially expressed genes and gene clusters analysed in this study. [file develop-152-204770-TableS1.zip › Table S1 QuantSeq.xlsx]

## Sheet: ST_BBinh vs ST 12h
	baseMean	log2FoldChange	lfcSE	stat	pvalue	padj	ensembl	hgnc_symbol	entrez_id
ENSG00000000003.15	467.465354350149	-0.0515739232218145	0.140756743390764	-0.366404635255283	0.714063161444511	1	ENSG00000000003	TSPAN6	7105
ENSG00000000005.6	0.0555974065989166	-1.16482218521211	7.26121436482488	-0.160416994553252	0.872552603261479	1	ENSG00000000005	TNMD	64102
ENSG00000000419.14	261.965252398207	-0.0449477101096697	0.238052324127574	-0.188814414118393	0.850238274214414	1	ENSG00000000419	DPM1	8813
ENSG00000000457.14	45.0551084105981	0.272564493498173	0.241413881070785	1.12903405673783	0.258883467210516	1	ENSG00000000457	SCYL3	57147
ENSG00000000460.17	93.1768534416547	0.304772243987458	0.21803766356493	1.3977963210778	0.162174239449336	1	ENSG00000000460	C1orf112	55732
ENSG00000000938.13	0	NA	NA	NA	NA	NA	ENSG00000000938	FGR	2268
ENSG00000000971.16	0.0402277956501166	0	7.26121436482488	0	1	1	ENSG00000000971	CFH	3075
ENSG00000001036.14	319.085558019223	-0.349547061893058	0.163795503131378	-2.1340455336719	0.0328390537045704	0.736896612582395	ENSG00000001036	FUCA2	2519
ENSG00000001084.13	318.486178179191	-0.010743985644893	0.220259102173833	-0.0487788497222404	0.961095537582869	1	ENSG00000001084	GCLC	2729
ENSG00000001167.15	78.0828552127941	-0.0138324132540618	0.309990992670176	-0.0446219844483648	0.964408619055296	1	ENSG00000001167	NFYA	4800
ENSG00000001460.18	14.8980009745876	0.588524475134028	0.396904834623631	1.4827848486454	0.138131582837215	1	ENSG00000001460	STPG1	90529
ENSG00000001461.17	69.3376385906042	-0.472131584991734	0.192439432026233	-2.45340354635517	0.0141511484636985	0.473102404451693	ENSG00000001461	NIPAL3	57185
ENSG00000001497.18	109.189068093568	-0.469987289650789	0.230244923470145	-2.04124930342593	0.041226053350305	0.826612828182973	ENSG00000001497	LAS1L	81887
ENSG00000001561.7	10.4701637014776	0.286706249133451	0.46617899328688	0.615013231531469	0.538545982307947	1	ENSG00000001561	ENPP4	22875
ENSG00000001617.12	6.25988366245541	2.08103792890912	0.951000176651791	2.188262399946	0.0286504940824048	0.68848005476809	ENSG00000001617	SEMA3F	6405
ENSG00000001626.16	0.122533669256464	-1.16482218521211	7.26121436482488	-0.160416994553252	0.872552603261479	1	ENSG00000001626	CFTR	1080
ENSG00000001629.10	507.333293654276	0.210794134990644	0.158625361217795	1.32888040961635	0.18388742800489	1	ENSG00000001629	ANKIB1	54467
ENSG00000001630.17	55.3318397972482	-0.174808875111986	0.296705549670143	-0.589166179420393	0.555749802298211	1	ENSG00000001630	CYP51A1	1595
ENSG00000001631.16	150.185284555411	0.279427436108359	0.209439983338392	1.33416471704397	0.182149879969797	1	ENSG00000001631	KRIT1	889
ENSG00000002016.18	17.2410538886558	0.332037132362832	0.413522330055275	0.802948494506811	0.422004504925046	1	ENSG00000002016	RAD52	5893
ENSG00000002079.14	0.236758853196647	-0.927857768441705	7.2411516385609	-0.128136768121335	0.89804073911844	1	ENSG00000002079	MYH16	NA
ENSG00000002330.14	147.174179432374	-0.442406048342518	0.218133213867564	-2.028146197906	0.0425453290931673	0.836498771607245	ENSG00000002330	BAD	572
ENSG00000002549.13	107.545036541155	-0.0410402630343407	0.260336503728036	-0.157643136658292	0.874738010405404	1	ENSG00000002549	LAP3	51056
ENSG00000002586.20	0	NA	NA	NA	NA	NA	ENSG00000002586	CD99	4267
ENSG00000002586.20_PAR_Y	0	NA	NA	NA	NA	NA	ENSG00000002586	CD99	4267
ENSG00000002587.10	6.0399041385314	-1.43929341856146	1.00360787270192	-1.43411929869241	0.151538221516712	1	ENSG00000002587	HS3ST1	9957
ENSG00000002726.21	0	NA	NA	NA	NA	NA	ENSG00000002726	AOC1	26
ENSG00000002745.13	0	NA	NA	NA	NA	NA	ENSG00000002745	WNT16	51384
ENSG00000002746.15	0.0506416017988766	0	7.26121436482488	0	1	1	ENSG00000002746	HECW1	23072
ENSG00000002822.16	14.3717925758224	-0.249385423786525	0.563184100391687	-0.4428133244761	0.657900764767881	1	ENSG00000002822	MAD1L1	8379
ENSG00000002834.18	1148.34175702609	-0.299066748970064	0.318112283604571	-0.940129521505114	0.347151127625491	1	ENSG00000002834	LASP1	3927
ENSG00000002919.15	91.0554347183905	-0.0161349042940129	0.189277124171113	-0.0852448723778496	0.932066717385537	1	ENSG00000002919	SNX11	29916
ENSG00000002933.9	0	NA	NA	NA	NA	NA	ENSG00000002933	TMEM176A	55365
ENSG00000003056.8	151.98815563378	-0.278494794989096	0.215959218569081	-1.289571229394	0.197199570355182	1	ENSG00000003056	M6PR	4074
ENSG00000003096.14	0.269440316826729	0.758731942027034	4.74766727776835	0.159811523772929	0.87302954610042	1	ENSG00000003096	KLHL13	90293
ENSG00000003137.9	10.0292009775227	1.32454384891064	0.519026640602154	2.55197661409818	0.0107113708144259	0.407187328206363	ENSG00000003137	CYP26B1	56603
ENSG00000003147.19	41.9968714941969	0.471371017605333	0.271328884823183	1.73726810513563	0.0823398585608346	1	ENSG00000003147	ICA1	3382
ENSG00000003249.15	91.1556602666938	0.120159865726828	0.284364231137404	0.422556188752049	0.672619097097751	1	ENSG00000003249	DBNDD1	79007
ENSG00000003393.16	145.775497404985	0.463929673088753	0.204426425940056	2.26942124021085	0.0232427217433905	0.618216512268231	ENSG00000003393	ALS2	57679
ENSG00000003400.15	13.2625062259906	0.152399096692282	0.425430605424933	0.358223162012666	0.720176315067625	1	ENSG00000003400	CASP10	843
ENSG00000003402.20	552.166106806612	-0.032164097693	0.201466180193664	-0.159650109323965	0.873156703661248	1	ENSG00000003402	CFLAR	8837
ENSG00000003436.16	1893.20051568105	-9.94493285988622e-05	0.233669296409365	-0.000425598613626316	0.99966042144734	1	ENSG00000003436	TFPI	7035
ENSG00000003509.16	90.7542257355036	0.256332945046536	0.18627264704423	1.37611693994809	0.168785431761214	1	ENSG00000003509	NDUFAF7	55471
ENSG00000003756.17	305.428530977844	-0.177518116638965	0.220833323785673	-0.80385565727052	0.421480341731309	1	ENSG00000003756	RBM5	10181
ENSG00000003987.14	16.5804004599328	0.477818396776785	0.523746867629869	0.912307884415755	0.36160666500765	1	ENSG00000003987	MTMR7	9108
ENSG00000003989.18	278.378009168958	-0.0374549860837637	0.259807919742595	-0.144164142959431	0.885370854888096	1	ENSG00000003989	SLC7A2	6542
ENSG00000004059.11	1.40762661714645	-1.68242503293496	1.36068028723954	-1.2364587395825	0.216288093583336	1	ENSG00000004059	ARF5	381
ENSG00000004139.14	2.86393195578015	1.50274376214855	0.985195158485098	1.5253259714139	0.127177813001157	1	ENSG00000004139	SARM1	23098
ENSG00000004142.12	285.502375277773	0.0647275878825925	0.149348653644799	0.433399205837746	0.664724777383108	1	ENSG00000004142	POLDIP2	26073
ENSG00000004399.13	224.224765390167	-0.00910881231770334	0.218132831547736	-0.041758098737695	0.966691538219498	1	ENSG00000004399	PLXND1	23129
ENSG00000004455.17	757.583103220913	0.022425372048041	0.116213923224316	0.192966310970808	0.846985352138418	1	ENSG00000004455	AK2	204
ENSG00000004468.13	0.332614020098622	-1.6117439884488	4.50728408127391	-0.357586510942366	0.720652774428059	1	ENSG00000004468	CD38	952
ENSG00000004478.8	469.93468179544	-0.485062810363117	0.17189762627902	-2.82181214984187	0.00477531396834848	0.252454931793356	ENSG00000004478	FKBP4	2288
ENSG00000004487.17	139.009864220463	-0.327855170743956	0.309202918117597	-1.06032366298453	0.288997377586193	1	ENSG00000004487	KDM1A	23028
ENSG00000004534.15	274.863489602936	0.0911924737828088	0.226752769888486	0.402166967255377	0.687561150878873	1	ENSG00000004534	RBM6	10180
ENSG00000004660.15	6.44987827127342	-0.499626978107967	0.851601078994022	-0.586691339914888	0.557411025026951	1	ENSG00000004660	CAMKK1	84254
ENSG00000004700.16	117.277499975579	-0.0804404885168584	0.270681038780396	-0.297178143246745	0.766330507669271	1	ENSG00000004700	RECQL	5965
ENSG00000004766.17	120.517844343322	-0.0569361105324918	0.173533960127797	-0.328097799938191	0.742837717403262	1	ENSG00000004766	VPS50	55610
ENSG00000004776.13	0.079601112807674	0	7.26121436482488	0	1	1	ENSG00000004776	HSPB6	126393
ENSG00000004777.18	1.70985082194035	1.05982147298938	1.33754891862153	0.792360906008302	0.428150267650889	1	ENSG00000004777	ARHGAP33	115703
ENSG00000004779.10	1320.40244594631	-0.0415036244411634	0.192102883561958	-0.216048940399052	0.828949599364932	1	ENSG00000004779	NDUFAB1	4706
ENSG00000004799.8	7.94530506872344	-0.179768685998063	1.64412862030141	-0.109339794817942	0.912932984089333	1	ENSG00000004799	PDK4	5166
ENSG00000004809.14	0	NA	NA	NA	NA	NA	ENSG00000004809	SLC22A16	85413
ENSG00000004838.14	0.430249685594639	0.761174426121611	2.50720234316477	0.30359513191935	0.761436360803304	1	ENSG00000004838	ZMYND10	51364
ENSG00000004846.17	0.0397725956758999	0	7.26121436482488	0	1	1	ENSG00000004846	ABCB5	340273
ENSG00000004848.8	2.23453238836134	-0.773151930844713	1.22822612859492	-0.629486633482703	0.529030516771684	1	ENSG00000004848	ARX	170302
ENSG00000004864.14	511.429029798007	-0.15820824396	0.122603730459406	-1.29040318240873	0.196910707756677	1	ENSG00000004864	SLC25A13	10165
ENSG00000004866.22	87.2643849793784	-0.244642861960454	0.229477071563827	-1.06608847800469	0.286383647585211	1	ENSG00000004866	ST7	7982
ENSG00000004897.12	500.702608669573	0.0209284729132549	0.111860140112338	0.187094999990497	0.851586148370423	1	ENSG00000004897	CDC27	996
ENSG00000004939.16	0.141107553155638	0	7.26121436482488	0	1	1	ENSG00000004939	SLC4A1	6521
ENSG00000004948.16	1.65811013986764	0.0832074101326307	1.29652326202883	0.0641773368589052	0.948829022753531	1	ENSG00000004948	CALCR	799
ENSG00000004961.15	493.155719854637	-0.375364195001916	0.273584921537589	-1.37202077107288	0.170056971774261	1	ENSG00000004961	HCCS	3052
ENSG00000004975.12	179.334999658198	0.379841161110682	0.1657101486601	2.29220216252296	0.021893980230768	0.604257391306452	ENSG00000004975	DVL2	1856
ENSG00000005001.10	105.110375944552	0.492642927386967	0.252394332030958	1.95187793411518	0.0509526986407454	0.915623492515712	ENSG00000005001	PRSS22	64063
ENSG00000005007.13	519.790071756452	-0.202291938780375	0.172419912688191	-1.17325160201307	0.240694924340774	1	ENSG00000005007	UPF1	5976
ENSG00000005020.13	273.173138322305	0.169175058167456	0.142970172683784	1.1832891783773	0.236694560134854	1	ENSG00000005020	SKAP2	8935
ENSG00000005022.6	1009.51354630172	-0.268293041353847	0.523925052396077	-0.512082864002889	0.60859301692245	1	ENSG00000005022	SLC25A5	292
ENSG00000005059.16	777.71371580683	0.144018422685261	0.139884281324347	1.02955400936956	0.30321941394313	1	ENSG00000005059	MCUB	55013
ENSG00000005073.6	0.408929317871206	-2.0252038491484	3.49258159282144	-0.579858707756735	0.56200990352236	1	ENSG00000005073	HOXA11	3207
ENSG00000005075.15	224.324477403697	-0.0172895428846154	0.144045728693651	-0.120028153846797	0.904460845633305	1	ENSG00000005075	POLR2J	5439
ENSG00000005100.13	260.947044543062	-0.00251352156417313	0.188225161706164	-0.0133538021239528	0.989345524116404	1	ENSG00000005100	DHX33	56919
ENSG00000005102.14	1.00249243391265	-2.0383594232949	1.61604276135239	-1.26132765298184	0.207190822130627	1	ENSG00000005102	MEOX1	4222
ENSG00000005108.16	169.365780643884	-0.82727025954708	0.296083118717304	-2.79404737132935	0.00520528529517706	0.264917945194392	ENSG00000005108	THSD7A	221981
ENSG00000005156.12	307.061806450298	-0.325237927298221	0.147919856101976	-2.19874421101384	0.02789611539894	0.679935410284813	ENSG00000005156	LIG3	3980
ENSG00000005175.10	386.392241434598	-0.135418261442424	0.238837921964852	-0.566988107786133	0.570722261288678	1	ENSG00000005175	RPAP3	79657
ENSG00000005187.12	13.3270130524087	-0.356657227989058	0.728328172395167	-0.489693027823105	0.624351136276161	1	ENSG00000005187	ACSM3	6296
ENSG00000005189.20	17.0015518359398	0.125520299399543	0.371441481086503	0.337927522344525	0.735417806526145	1	ENSG00000005189	REXO5	81691
ENSG00000005194.15	159.785934463307	0.232353747685597	0.177642767970777	1.30798315259206	0.190879023658158	1	ENSG00000005194	CIAPIN1	57019
ENSG00000005206.17	79.2635890140036	-0.0243115304977273	0.234044320102637	-0.103875755186307	0.91726794756233	1	ENSG00000005206	SPPL2B	56928
ENSG00000005238.20	10.122404614737	-0.531602246121407	0.631131681075677	-0.842300049357947	0.399620023439361	1	ENSG00000005238	ATOSB	80256
ENSG00000005243.10	0.182819026897894	-1.16482218521211	7.26121436482488	-0.160416994553252	0.872552603261479	1	ENSG00000005243	COPZ2	51226
ENSG00000005249.13	15.3059732755123	0.47438069915559	0.482487082516752	0.983198755666414	0.32550962710152	1	ENSG00000005249	PRKAR2B	5577
ENSG00000005302.19	283.361282841301	-0.239104222796008	0.231827173062995	-1.03138997744253	0.302357978969225	1	ENSG00000005302	MSL3	10943
ENSG00000005339.15	278.374032050617	-0.229463679582387	0.142557514139669	-1.60962177944245	0.107480450591833	1	ENSG00000005339	CREBBP	1387
ENSG00000005379.17	1.08856162448822	-3.76024380615659	2.32454757407939	-1.61762394028257	0.105743666518056	1	ENSG00000005379	TSPOAP1	9256
ENSG00000005381.8	0.454205347388079	0	3.8332749862225	0	1	1	ENSG00000005381	MPO	4353
ENSG00000005421.9	0.475269001943532	0.758720490347103	7.26121436482488	0.104489476859757	0.916780918816398	1	ENSG00000005421	PON1	5444
ENSG00000005436.14	51.9918246338384	0.348890607108464	0.257201110797193	1.35648950359149	0.174943472805685	1	ENSG00000005436	GCFC2	6936
ENSG00000005448.17	39.0138520149325	0.15231156725139	0.229956750671325	0.662348753871057	0.507747738181549	1	ENSG00000005448	WDR54	84058
ENSG00000005469.12	242.744888841179	-1.37988591972338	0.225042209457839	-6.13167602223482	8.69580500782556e-10	8.72112514593658e-07	ENSG00000005469	CROT	54677
ENSG00000005471.19	1.30143472197028	-1.19449393624559	2.34890083557316	-0.508533147996485	0.6110794986007	1	ENSG00000005471	ABCB4	5244
ENSG00000005483.21	513.726085714331	0.188917230187952	0.130251013937135	1.45040890260656	0.146944525975503	1	ENSG00000005483	KMT2E	55904
ENSG00000005486.17	69.9513636156539	0.0300252416188994	0.246229916057425	0.121939860515962	0.902946647037307	1	ENSG00000005486	RHBDD2	57414
ENSG00000005513.10	0.0811215260398864	-1.12914513127338	7.25861885749678	-0.155559225996167	0.876380466533146	1	ENSG00000005513	SOX8	30812
ENSG00000005700.15	582.269513246514	0.123899940651956	0.136556293012834	0.907317692347668	0.36423882082626	1	ENSG00000005700	IBTK	25998
ENSG00000005801.18	87.8444322461526	-0.0103325522719197	0.187582467812501	-0.0550827185099606	0.956072563871621	1	ENSG00000005801	ZNF195	7748
ENSG00000005810.19	273.891930176169	-0.083480401912945	0.229428423383529	-0.363862509630698	0.715960681391077	1	ENSG00000005810	MYCBP2	23077
ENSG00000005812.11	204.120744530344	-0.248279096058388	0.166912323581348	-1.48748211474861	0.136887523507577	1	ENSG00000005812	FBXL3	26224
ENSG00000005844.19	0.194691034024714	0	7.26121436482488	0	1	1	ENSG00000005844	ITGAL	3683
ENSG00000005882.12	19.3322539293655	-0.164728884168883	0.37040635941504	-0.444724773162722	0.656518664231128	1	ENSG00000005882	PDK2	5164
ENSG00000005884.18	104.165660302813	0.205667838704603	0.27071183672545	0.759729759852308	0.44741613610872	1	ENSG00000005884	ITGA3	3675
ENSG00000005889.16	228.773716983728	-0.438472403422389	0.222470230397307	-1.97092618926733	0.0487323190469047	0.895903108384842	ENSG00000005889	ZFX	7543
ENSG00000005893.16	1393.15464151124	-0.400071580786483	0.140294321765957	-2.85165911029452	0.00434917139659027	0.237664095276173	ENSG00000005893	LAMP2	3920
ENSG00000005961.19	3.74641224124342	1.87160497354487	1.24949985305256	1.49788330824729	0.134163571135255	1	ENSG00000005961	ITGA2B	3674
ENSG00000005981.13	0.0932005866549902	0.681296018156332	7.2552116764631	0.0939043612423535	0.92518512937876	1	ENSG00000005981	ASB4	51666
ENSG00000006007.12	1060.8659768185	-0.367292649167241	0.105471317665541	-3.48239367153786	0.000496952531330824	0.0531209541249209	ENSG00000006007	GDE1	51573
ENSG00000006015.18	153.633249641067	0.181464533695568	0.164152450866896	1.10546344411701	0.268958825973789	1	ENSG00000006015	REX1BD	55049
ENSG00000006016.12	179.041788703009	-0.49328893640481	0.232783552671102	-2.11908844394077	0.0340829931520794	0.747004474191805	ENSG00000006016	CRLF1	9244
ENSG00000006025.12	2.5666091679273	-1.46619938473131	0.85233847056141	-1.7202079166573	0.0853946545062385	1	ENSG00000006025	OSBPL7	114881
ENSG00000006042.12	85.4705147052187	-0.2632824178447	0.267799783384712	-0.983131556407861	0.325542695033796	1	ENSG00000006042	TMEM98	26022
ENSG00000006047.13	2.49228441093197	1.29882347320795	1.58371738037759	0.820110639246936	0.41215303761666	1	ENSG00000006047	YBX2	51087
ENSG00000006059.4	0	NA	NA	NA	NA	NA	ENSG00000006059	KRT33A	3883
ENSG00000006062.18	11.1897042232884	1.1328821771767	0.460968124690755	2.45761499873057	0.0139863023622871	0.471660156042952	ENSG00000006062	MAP3K14	9020
ENSG00000006071.16	0.325763215656233	0	7.26121436482488	0	1	1	ENSG00000006071	ABCC8	6833
ENSG00000006116.4	0.0539922786917214	0	7.26121436482488	0	1	1	ENSG00000006116	CACNG3	10368
ENSG00000006118.15	67.3112325390699	0.162311814952643	0.288813519288761	0.561995211832034	0.574119281420732	1	ENSG00000006118	TMEM132A	54972
ENSG00000006125.18	715.227834951009	0.0540695043296586	0.15140103420421	0.357127707970143	0.720996202417291	1	ENSG00000006125	AP2B1	163
ENSG00000006128.12	0.128083685748404	0	7.26121436482488	0	1	1	ENSG00000006128	TAC1	6863
ENSG00000006194.10	110.3348149325	0.267504438291448	0.198003635459135	1.35100771089961	0.176692962645083	1	ENSG00000006194	ZNF263	10127
ENSG00000006210.7	0.464897053783178	0	5.41150728132288	0	1	1	ENSG00000006210	CX3CL1	6376
ENSG00000006282.21	30.076973088818	0.20711259414437	0.273440616979076	0.757431710155255	0.448791264350595	1	ENSG00000006282	SPATA20	64847
ENSG00000006283.18	0.905261846511812	-1.1648474277733	3.06369685675031	-0.380209753849101	0.703789719448267	1	ENSG00000006283	CACNA1G	8913
ENSG00000006327.14	204.538423805168	0.200396147739538	0.354188315989652	0.565789831828877	0.571536659520461	1	ENSG00000006327	TNFRSF12A	51330
ENSG00000006377.11	3.39832132248618	0.758739120656656	1.90213098157897	0.398888997658207	0.689974996440665	1	ENSG00000006377	DLX6	1750
ENSG00000006432.16	32.7695415312223	-0.602544642344431	0.332818227521889	-1.81043161857715	0.0702288797193671	1	ENSG00000006432	MAP3K9	4293
ENSG00000006451.8	818.281448877943	0.0891297551187099	0.118504213773167	0.752123087279547	0.451977041102505	1	ENSG00000006451	RALA	5898
ENSG00000006453.14	519.121740233327	0.323323757807312	0.129309152325763	2.50039345237355	0.0124055443304785	0.441893200556388	ENSG00000006453	BAIAP2L1	55971
ENSG00000006459.11	49.9143275270186	0.255087652645608	0.391197197846734	0.652069222503857	0.514356517674397	1	ENSG00000006459	KDM7A	80853
ENSG00000006468.14	1.76567903108167	0.130901473040068	1.53531750151846	0.0852601972625234	0.932054534250682	1	ENSG00000006468	ETV1	2115
ENSG00000006530.18	94.8952270804087	0.303119023437419	0.1901519811214	1.59408816910457	0.110916288391064	1	ENSG00000006530	AGK	55750
ENSG00000006534.16	30.4633589820956	-0.155741102293727	0.30221493700219	-0.51533224611131	0.606320869341315	1	ENSG00000006534	ALDH3B1	221
ENSG00000006555.11	0.138567806936408	0.758720490347102	7.26121436482488	0.104489476859757	0.916780918816398	1	ENSG00000006555	TTC22	55001
ENSG00000006576.16	305.672043404523	0.284867586003616	0.155418302599067	1.8329088739213	0.0668161238649616	1	ENSG00000006576	PHTF2	57157
ENSG00000006606.9	0	NA	NA	NA	NA	NA	ENSG00000006606	CCL26	10344
ENSG00000006607.14	95.6978778507298	-0.336935167526813	0.193613536308655	-1.74024592469442	0.0818158447521365	1	ENSG00000006607	FARP2	9855
ENSG00000006611.17	0.830436098132975	1.60971417211043	2.36648664527616	0.680212658424947	0.496369818345361	1	ENSG00000006611	USH1C	10083
ENSG00000006625.18	739.548847927383	-0.0904233832651125	0.172718966759897	-0.523528972882366	0.600606194359753	1	ENSG00000006625	GGCT	79017
ENSG00000006634.8	195.997578219012	-0.386943342648752	0.392900109975236	-0.98483897770642	0.324703171390752	1	ENSG00000006634	DBF4	10926
ENSG00000006638.13	15.0716747969919	0.737393182644068	0.573905325703743	1.28486903609032	0.198838052804597	1	ENSG00000006638	TBXA2R	6915
ENSG00000006652.15	305.83874941025	-0.1304832674666	0.231276406039665	-0.564187543818114	0.572626504080205	1	ENSG00000006652	IFRD1	3475
ENSG00000006659.13	0.266519562761531	0	7.26121436482488	0	1	1	ENSG00000006659	LGALS14	56891
ENSG00000006695.12	109.483223794453	-0.152083823352869	0.210945931276114	-0.720961160202713	0.470933411611878	1	ENSG00000006695	COX10	1352
ENSG00000006704.11	174.468310741145	0.149822380478143	0.157908900206302	0.948789968661709	0.342727444830229	1	ENSG00000006704	GTF2IRD1	9569
ENSG00000006712.15	152.571325342913	-0.293331960682654	0.170986777353999	-1.71552423656339	0.0862491557233126	1	ENSG00000006712	PAF1	54623
ENSG00000006715.16	195.757034298863	0.119278235474017	0.179672320119823	0.66386539336983	0.50677646729299	1	ENSG00000006715	VPS41	27072
ENSG00000006740.17	45.106692661228	0.226583700680072	0.315466035329501	0.718250699931637	0.472602722024641	1	ENSG00000006740	ARHGAP44	9912
ENSG00000006744.19	433.296691968755	0.157187925272229	0.177901670936628	0.883566323152872	0.376930365186133	1	ENSG00000006744	ELAC2	60528
ENSG00000006747.15	12.5979442854281	-0.411917524103987	0.766348747981453	-0.537506618480123	0.590917714439684	1	ENSG00000006747	SCIN	85477
ENSG00000006756.16	311.254555597575	-0.039129151127285	0.130014341596181	-0.300960268281929	0.763444791984955	1	ENSG00000006756	ARSD	414
ENSG00000006757.12	71.1750687140584	0.0127845756092162	0.255165921731344	0.0501029899387451	0.960040317106101	1	ENSG00000006757	PNPLA4	8228
ENSG00000006788.14	0.0467204921576052	0.758720490347102	7.26121436482488	0.104489476859757	0.916780918816398	1	ENSG00000006788	MYH13	8735
ENSG00000006831.10	760.709949164263	-0.0564115050919273	0.124517724244025	-0.453039962257694	0.650519965841014	1	ENSG00000006831	ADIPOR2	79602
ENSG00000006837.12	8.51415901023275	0.303222882761503	0.742307503639617	0.408486888890073	0.682916254305715	1	ENSG00000006837	CDKL3	51265
ENSG00000007001.13	0	NA	NA	NA	NA	NA	ENSG00000007001	UPP2	151531
ENSG00000007038.11	2.16245653329506	-1.38497089309943	1.22230219888596	-1.13308385959031	0.257179038723475	1	ENSG00000007038	PRSS21	10942
ENSG00000007047.15	142.919654418025	0.0615267472686061	0.227262796268752	0.270729517891908	0.786599072335871	1	ENSG00000007047	MARK4	57787
ENSG00000007062.12	11.7132042182757	-0.774178170179753	0.567282926901915	-1.36471262128009	0.172343391182299	1	ENSG00000007062	PROM1	8842
ENSG00000007080.11	100.377856021159	0.719384481562665	0.313682318823033	2.29335362050965	0.0218276545021536	0.604140577004007	ENSG00000007080	CCDC124	115098
ENSG00000007129.18	0.0311404075726794	0	7.26121436482488	0	1	1	ENSG00000007129	CEACAM21	90273
ENSG00000007168.14	849.586458147678	-0.0603707804027247	0.122029627699144	-0.494722319005716	0.620796144648712	1	ENSG00000007168	PAFAH1B1	5048
ENSG00000007171.18	33.4249556825321	-1.98181525459591	1.01243825635459	-1.95746776868318	0.0502924976545577	0.911224164464805	ENSG00000007171	NOS2	4843
ENSG00000007174.18	0.0974705978122931	0	7.26121436482488	0	1	1	ENSG00000007174	DNAH9	1770
ENSG00000007202.15	293.802415860989	-0.013091775853086	0.158253616773207	-0.082726550710356	0.934068972814763	1	ENSG00000007202	BLTP2	9703
ENSG00000007216.15	0	NA	NA	NA	NA	NA	ENSG00000007216	SLC13A2	9058
ENSG00000007237.19	27.6558673089314	0.777724515729763	0.450056592030509	1.72805938075681	0.083977578895856	1	ENSG00000007237	GAS7	8522
ENSG00000007255.10	94.4795254826813	-0.474075091430798	0.232988556582774	-2.03475697855733	0.041875331854628	0.829495077627	ENSG00000007255	TRAPPC6A	79090
ENSG00000007264.15	0.233768743623644	0	7.26121436482488	0	1	1	ENSG00000007264	MATK	4145
ENSG00000007306.15	0.0404467069975165	0	7.26121436482488	0	1	1	ENSG00000007306	CEACAM7	1087
ENSG00000007312.13	0.0347831889844039	0	7.26121436482488	0	1	1	ENSG00000007312	CD79B	974
ENSG00000007314.12	0.117523786897237	0	7.26121436482488	0	1	1	ENSG00000007314	SCN4A	6329
ENSG00000007341.19	27.653502072044	0.405562828816305	0.356635719329711	1.13719071544082	0.255458567440123	1	ENSG00000007341	ST7L	54879
ENSG00000007350.17	0.180038518865122	0	7.26121436482488	0	1	1	ENSG00000007350	TKTL1	8277
ENSG00000007372.24	0.614899455815129	0.638927712622158	2.4120810526866	0.264886502014728	0.791096896868176	1	ENSG00000007372	PAX6	5080
ENSG00000007376.8	93.066705449513	-0.0923965377513877	0.230669373759251	-0.400558324001095	0.688745334600564	1	ENSG00000007376	RPUSD1	113000
ENSG00000007384.15	303.682012028904	0.388639190334787	0.163114465347073	2.38261633943896	0.017190099321554	0.522786092618984	ENSG00000007384	RHBDF1	64285
ENSG00000007392.17	381.744652183038	0.0491004551203765	0.18583154029761	0.264220245076491	0.791610211911244	1	ENSG00000007392	LUC7L	55692
ENSG00000007402.12	0.0879376960705143	0	7.26121436482488	0	1	1	ENSG00000007402	CACNA2D2	9254
ENSG00000007516.14	14.8643493348467	0.858338216122569	0.789261967522872	1.08752005220332	0.276807041565313	1	ENSG00000007516	BAIAP3	8938
ENSG00000007520.4	344.122232276977	-0.286790076839544	0.186954021132117	-1.53401395221596	0.125026220386799	1	ENSG00000007520	TSR3	115939
ENSG00000007541.17	18.1605973295991	-0.144784196848173	0.393852065477152	-0.367610606974389	0.71316360462004	1	ENSG00000007541	PIGQ	9091
ENSG00000007545.16	83.5578297927437	0.120527113815111	0.226505842093353	0.532114813027365	0.594646478486111	1	ENSG00000007545	CRAMP1	57585
ENSG00000007866.22	362.020338229728	-0.862432985588209	0.235491057229302	-3.66227488948101	0.000249985398145047	0.0313391621005439	ENSG00000007866	TEAD3	7005
ENSG00000007908.16	0.025016193276085	0	7.26121436482488	0	1	1	ENSG00000007908	SELE	6401
ENSG00000007923.16	181.779674861326	-0.0206839047096915	0.182130257828162	-0.11356654822949	0.909581406387126	1	ENSG00000007923	DNAJC11	55735
ENSG00000007933.13	0	NA	NA	NA	NA	NA	ENSG00000007933	FMO3	2328
ENSG00000007944.15	425.151254570155	-0.258723177116595	0.245358234380168	-1.05447114000551	0.291667266937987	1	ENSG00000007944	MYLIP	29116
ENSG00000007952.18	0	NA	NA	NA	NA	NA	ENSG00000007952	NOX1	27035
ENSG00000007968.7	105.962177556327	0.0432537814566689	0.288826611921834	0.149756911833231	0.880956405269003	1	ENSG00000007968	E2F2	1870
ENSG00000008018.9	1114.8289004397	-0.10170972487364	0.186778271689743	-0.544547949574079	0.586064461674822	1	ENSG00000008018	PSMB1	5689
ENSG00000008056.14	0.228330895397652	0	7.26121436482488	0	1	1	ENSG00000008056	SYN1	6853
ENSG00000008083.14	319.939418117927	-0.455705687315302	0.17693018232241	-2.57562435834093	0.010005928474737	0.390380040114481	ENSG00000008083	JARID2	3720
ENSG00000008086.13	88.6005632745903	0.0642776511747446	0.231384520235301	0.277795814125245	0.781169104610462	1	ENSG00000008086	CDKL5	6792
ENSG00000008118.10	0.265108819971684	0	7.26121436482488	0	1	1	ENSG00000008118	CAMK1G	57172
ENSG00000008128.23	8.67287719043725	-1.13476674788841	0.609059235269771	-1.86314677157105	0.0624416193359915	1	ENSG00000008128	CDK11A	728642
ENSG00000008130.15	182.117889275193	0.190976771973488	0.198679988266336	0.961228021201	0.336437530082992	1	ENSG00000008130	NADK	65220
ENSG00000008196.13	0.555802360217319	0.75873800085365	2.56316777002784	0.296015738698762	0.76721806200971	1	ENSG00000008196	TFAP2B	7021
ENSG00000008197.5	0.361473462076259	0	7.26121436482488	0	1	1	ENSG00000008197	TFAP2D	83741
ENSG00000008226.20	0.114088383308019	0	7.26121436482488	0	1	1	ENSG00000008226	DLEC1	9940
ENSG00000008256.16	581.371933260233	0.250579779828749	0.187309049683835	1.33778789787098	0.18096558806047	1	ENSG00000008256	CYTH3	9265
ENSG00000008277.15	7.34217821170035	-0.236765769606411	0.932415246645946	-0.253927389602537	0.799551654295068	1	ENSG00000008277	ADAM22	53616
ENSG00000008282.9	602.551515367728	-0.181487618063746	0.17135216542289	-1.05914983692119	0.289531546174162	1	ENSG00000008282	SYPL1	6856
ENSG00000008283.16	336.006441595122	-0.302741109559423	0.192936662431237	-1.56912173012902	0.116619577329014	1	ENSG00000008283	CYB561	1534
ENSG00000008294.21	955.549845546719	0.0400339010862071	0.251405370518565	0.159240437082273	0.873479446122778	1	ENSG00000008294	SPAG9	9043
ENSG00000008300.17	16.4289481156891	1.26897395011371	0.455593238373305	2.78532217608097	0.00534745617563038	0.270321297952014	ENSG00000008300	CELSR3	1951
ENSG00000008311.16	213.388917098971	-0.204855062108846	0.194135589305246	-1.0552164229236	0.291326354777428	1	ENSG00000008311	AASS	10157
ENSG00000008323.16	28.8001175998094	-0.247793204971797	0.527003197113028	-0.470192982375119	0.638217147435161	1	ENSG00000008323	PLEKHG6	55200
ENSG00000008324.12	191.018952084007	0.0302674881030305	0.182130184444168	0.166186006978481	0.868010571136197	1	ENSG00000008324	SS18L2	51188
ENSG00000008382.16	89.5646151126865	0.3957681763796	0.312529038523771	1.26634049190759	0.205391205970412	1	ENSG00000008382	MPND	84954
ENSG00000008394.13	11.6336951101959	-0.362217908041932	0.535257925592701	-0.676716571064019	0.498585800469396	1	ENSG00000008394	MGST1	4257
ENSG00000008405.12	155.540444195768	-0.431031327163958	0.257322572820835	-1.67506224750858	0.0939220191308469	1	ENSG00000008405	CRY1	1407
ENSG00000008438.5	0	NA	NA	NA	NA	NA	ENSG00000008438	PGLYRP1	8993
ENSG00000008441.18	5.45627796528485	0.122821353113684	0.687107465818665	0.178751300522322	0.858132985837418	1	ENSG00000008441	NFIX	4784
ENSG00000008513.16	170.130646895827	-0.634443299411966	0.313206870956013	-2.02563659435513	0.0428020386120608	0.839762206347906	ENSG00000008513	ST3GAL1	6482
ENSG00000008516.18	1.68140853104651	0.370806083567519	1.54999551318597	0.239230423838672	0.810926912657963	1	ENSG00000008516	MMP25	64386
ENSG00000008517.19	49.6632496098124	-0.0102626684422015	0.299441485485298	-0.034272700810207	0.972659693674022	1	ENSG00000008517	IL32	9235
ENSG00000008710.20	28.0723170891233	0.174997005178297	0.376236763072195	0.465124683056868	0.641842170823912	1	ENSG00000008710	PKD1	5310
ENSG00000008735.14	22.6526003014461	-0.217942311781424	0.44940878998028	-0.484953380175289	0.627709415738665	1	ENSG00000008735	MAPK8IP2	23542
ENSG00000008838.20	1564.28138642613	0.170985727140726	0.194379539629053	0.879648791570498	0.379049598373942	1	ENSG00000008838	MED24	9862
ENSG00000008853.17	199.17183078974	-0.141838858751125	0.172932784546209	-0.820196466062364	0.412104116251613	1	ENSG00000008853	RHOBTB2	23221
ENSG00000008869.12	130.345929855768	-0.0180223451966155	0.234898377114846	-0.076724008986252	0.938843104425242	1	ENSG00000008869	HEATR5B	54497
ENSG00000008952.17	1226.31959368418	0.119708065908312	0.184417902024809	0.649113044850755	0.516265310714576	1	ENSG00000008952	SEC62	7095
ENSG00000008988.11	3606.55962351556	-0.05791220346543	0.147084318280498	-0.393734724017201	0.693776901880202	1	ENSG00000008988	RPS20	6224
ENSG00000009307.16	2566.81317665809	-0.241618488870176	0.178813034882635	-1.35123532257457	0.176620062912587	1	ENSG00000009307	CSDE1	7812
ENSG00000009335.18	408.124182987385	-0.128616016001177	0.142459919375786	-0.902822467994729	0.366620124615803	1	ENSG00000009335	UBE3C	9690
ENSG00000009413.16	223.647404148898	-0.22971298444003	0.313845589138397	-0.731929943863998	0.464211328460594	1	ENSG00000009413	REV3L	5980
ENSG00000009694.13	0.785483005088855	0.854867302439272	3.0625953865212	0.279131649646451	0.780143795120495	1	ENSG00000009694	TENM1	10178
ENSG00000009709.12	0.0635433794841158	0.758720490347102	7.26121436482488	0.104489476859757	0.916780918816398	1	ENSG00000009709	PAX7	5081
ENSG00000009724.17	0.377617492403678	0.0485293188776647	3.75688482556615	0.0129174358892813	0.989693663959042	1	ENSG00000009724	MASP2	10747
ENSG00000009765.15	0.12483273847839	0	7.26121436482488	0	1	1	ENSG00000009765	IYD	389434
ENSG00000009780.16	129.978713510182	-0.187227539634064	0.174633767036125	-1.07211533491878	0.283668231885364	1	ENSG00000009780	FAM76A	199870
ENSG00000009790.15	0.309437378420658	0.555977614745809	4.03387613163031	0.137827141092978	0.890377033574026	1	ENSG00000009790	TRAF3IP3	80342
ENSG00000009830.13	418.817608903153	0.182314092554893	0.184104217269355	0.990276568668481	0.322038956100355	1	ENSG00000009830	POMT2	29954
ENSG00000009844.16	650.296957437476	-0.054266526253871	0.153626639880055	-0.353236432797333	0.723911196693696	1	ENSG00000009844	VTA1	51534
ENSG00000009950.16	111.142160518031	0.682161819795094	0.48731090543986	1.3998492793412	0.161558457274072	1	ENSG00000009950	MLXIPL	51085
ENSG00000009954.11	771.905030808446	0.0777825447007601	0.315186939108552	0.246782258556632	0.805076741531336	1	ENSG00000009954	BAZ1B	9031
ENSG00000010017.13	175.065648021355	-0.0625987752180894	0.296374829666421	-0.211214883829866	0.832719597119118	1	ENSG00000010017	RANBP9	10048
ENSG00000010030.14	2.96166433742658	-0.324392762645336	0.989558477272194	-0.32781565728137	0.74305104812692	1	ENSG00000010030	ETV7	51513
ENSG00000010072.16	112.024140210618	0.0107980040307071	0.15122524214663	0.071403450094907	0.943076663841961	1	ENSG00000010072	SPRTN	83932
ENSG00000010165.20	148.869417088676	0.156215993146263	0.15233170054511	1.02549891183026	0.305127838597289	1	ENSG00000010165	METTL13	51603
ENSG00000010219.13	16.3739639207236	0.298485615582093	0.421278450654534	0.708523341553171	0.478620322317798	1	ENSG00000010219	DYRK4	8798
ENSG00000010244.19	811.804311166039	-0.0804816919522778	0.14111797128981	-0.570314972761297	0.568464087429287	1	ENSG00000010244	ZNF207	7756
ENSG00000010256.11	320.177402339247	-0.111133140590227	0.14035284118816	-0.7918125465037	0.428469985553891	1	ENSG00000010256	UQCRC1	7384
ENSG00000010270.14	106.117517397769	0.216895896102134	0.267006266948541	0.81232511349232	0.41660510394033	1	ENSG00000010270	STARD3NL	83930
ENSG00000010278.15	640.251460449947	0.0425312720377402	0.681510168166427	0.0624073917373364	0.95023840868087	1	ENSG00000010278	CD9	928
ENSG00000010282.15	0	NA	NA	NA	NA	NA	ENSG00000010282	HHATL	57467
ENSG00000010292.13	205.406613998745	-0.020522978041149	0.172052522222198	-0.119283215241939	0.905050980848264	1	ENSG00000010292	NCAPD2	9918
ENSG00000010295.20	7.39890240819069	-0.348612268937763	0.592284995124725	-0.588588723008846	0.556137200563723	1	ENSG00000010295	IFFO1	25900
ENSG00000010310.9	1.7873124211936	1.4482882641447	1.7294162225982	0.837443436241656	0.402343358871711	1	ENSG00000010310	GIPR	2696
ENSG00000010318.21	12.7824472126888	0.88100303344558	0.480282601594608	1.83434301080347	0.0666030933809415	1	ENSG00000010318	PHF7	51533
ENSG00000010319.7	11.1940110159213	-1.14822368200835	1.27686604978585	-0.89925147763223	0.368518726384397	1	ENSG00000010319	SEMA3G	56920
ENSG00000010322.16	99.4542436954499	-0.221774327451815	0.177806156553656	-1.24728148760637	0.212294302916502	1	ENSG00000010322	NISCH	11188
ENSG00000010327.10	0.477506742399863	-0.205841073426191	3.11314909654264	-0.066119889232029	0.947282376182668	1	ENSG00000010327	STAB1	23166
ENSG00000010361.14	6.35169689391229	0.168758780931611	0.732644875839128	0.230341856603208	0.817826138039362	1	ENSG00000010361	FUZ	80199
ENSG00000010379.16	0.848231302207227	-2.06042238565459	2.01455257834034	-1.02276922816879	0.30641697055828	1	ENSG00000010379	SLC6A13	6540
ENSG00000010404.18	302.248072390099	0.02897869825119	0.135639089817012	0.213645625979093	0.830823416376629	1	ENSG00000010404	IDS	3423
ENSG00000010438.17	0.0321658193178547	0	7.26121436482488	0	1	1	ENSG00000010438	PRSS3	5646
ENSG00000010539.12	103.262234584757	0.00291242970006126	0.215691414654687	0.0135027613626808	0.989226682554908	1	ENSG00000010539	ZNF200	7752
ENSG00000010610.10	0.0512559797861986	0	7.26121436482488	0	1	1	ENSG00000010610	CD4	920
ENSG00000010626.15	27.9019773463278	0.900563107596097	0.356183979258757	2.52836500246369	0.0114595146995294	0.420169883590593	ENSG00000010626	LRRC23	10233
ENSG00000010671.16	0.728034009554006	-1.20426509482572	3.40050869216791	-0.354142630953833	0.723231994766223	1	ENSG00000010671	BTK	695
ENSG00000010704.19	2.86169275664499	1.03723606003399	1.0488582551281	0.988919193763988	0.322702678877958	1	ENSG00000010704	HFE	3077
ENSG00000010803.16	19.7399014387068	0.196536844756878	0.489376924850022	0.40160627683275	0.687973809690583	1	ENSG00000010803	SCMH1	22955
ENSG00000010810.17	159.059634314609	-0.981582276123925	0.240254156526231	-4.08559955971774	4.39631439574088e-05	0.00861551290691772	ENSG00000010810	FYN	2534
ENSG00000010818.10	14.7856530627266	0.621955848443718	0.549644368954999	1.13156048451147	0.257819261063864	1	ENSG00000010818	HIVEP2	3097
ENSG00000010932.17	0.0243585780404509	0.758720490347103	7.26121436482488	0.104489476859757	0.916780918816398	1	ENSG00000010932	FMO1	2326
ENSG00000011007.12	252.935798627395	-0.218664049917002	0.141473763266694	-1.5456155605672	0.122197440922913	1	ENSG00000011007	ELOA	6924
ENSG00000011009.11	600.36192901723	0.0337043880437933	0.202247648032204	0.166649097637103	0.86764615950644	1	ENSG00000011009	LYPLA2	11313
ENSG00000011021.23	65.419396511496	-0.314402764502363	0.315388170565212	-0.996875576972074	0.318824907789484	1	ENSG00000011021	CLCN6	1185
ENSG00000011028.14	4.56761017821131	-1.05988404844092	1.14908975898368	-0.922368370403322	0.356336462273111	1	ENSG00000011028	MRC2	9902
ENSG00000011052.21	0	NA	NA	NA	NA	NA	ENSG00000011052	NME1-NME2	654364
ENSG00000011083.9	0.0808555762450774	0	7.26121436482488	0	1	1	ENSG00000011083	SLC6A7	6534
ENSG00000011105.14	251.668981922193	-0.605643232600895	0.2327652754243	-2.60194838554372	0.00926958019866692	0.37322649103072	ENSG00000011105	TSPAN9	10867
ENSG00000011114.15	709.301800417049	-0.369045468366523	0.253739526816638	-1.45442640725507	0.145828123045669	1	ENSG00000011114	BTBD7	55727
ENSG00000011132.12	58.8724741091617	0.152665894446456	0.267373270187948	0.570984131432215	0.56801039958796	1	ENSG00000011132	APBA3	9546
ENSG00000011143.19	60.1889262533789	-0.011303081007222	0.198300170073398	-0.0569998553356678	0.95454531038085	1	ENSG00000011143	MKS1	54903
ENSG00000011198.10	433.988455526947	-0.761938262997139	0.158219561191949	-4.8157020361899	1.46683265411091e-06	0.000559971672084913	ENSG00000011198	ABHD5	51099
ENSG00000011201.12	12.5183990762889	0.564704361171857	0.450061272050132	1.25472773651352	0.209577613300436	1	ENSG00000011201	ANOS1	3730
ENSG00000011243.19	119.584756621736	-0.144357589685818	0.310913474418242	-0.464301490811647	0.642431756038079	1	ENSG00000011243	AKAP8L	26993
ENSG00000011258.16	38.2547971855313	-0.515229994016965	0.365725929146679	-1.40878716261413	0.158898112201337	1	ENSG00000011258	MBTD1	54799
ENSG00000011260.14	473.500718322995	-0.237400663655788	0.140293511421967	-1.69217137164488	0.0906133033308628	1	ENSG00000011260	UTP18	51096
ENSG00000011275.19	246.908548439311	0.0295672831183959	0.170464349775765	0.173451417597227	0.862296612130654	1	ENSG00000011275	RNF216	54476
ENSG00000011295.16	592.659634039857	-0.0792956815628992	0.180244874046655	-0.439933074281901	0.659985580308955	1	ENSG00000011295	TTC19	54902
ENSG00000011304.22	2060.32054054669	0.129129709867997	0.160084611643997	0.806634120181155	0.41987730989513	1	ENSG00000011304	PTBP1	5725
ENSG00000011332.21	20.3579129593208	0.327098670472194	0.402989926440857	0.811679521026935	0.416975548281057	1	ENSG00000011332	DPF1	8193
ENSG00000011347.10	184.794275821635	0.206607905042782	0.191304947677039	1.07999248086138	0.280145528516176	1	ENSG00000011347	SYT7	9066
ENSG00000011376.12	145.392144936644	0.0888468168494196	0.192930778592732	0.46051136836477	0.645149213401307	1	ENSG00000011376	LARS2	23395
ENSG00000011405.13	1447.5456510183	-0.295496480260699	0.233260023418312	-1.26681150044633	0.205222698935573	1	ENSG00000011405	PIK3C2A	5286
ENSG00000011422.12	116.254193464676	0.212363461617061	0.381991867594468	0.55593712754773	0.578253836119485	1	ENSG00000011422	PLAUR	5329
ENSG00000011426.11	355.011748437076	-0.189283951245354	0.219963278053223	-0.860525233669024	0.389499579930704	1	ENSG00000011426	ANLN	54443
ENSG00000011451.21	116.070240298019	-0.0266372653860714	0.201831671583988	-0.131977628570484	0.895001986760959	1	ENSG00000011451	WIZ	58525
ENSG00000011454.18	412.424310455477	-0.122878765340376	0.150810486039569	-0.814789266763157	0.415192945759592	1	ENSG00000011454	RABGAP1	23637
ENSG00000011465.18	0.231461238286449	0	7.26121436482488	0	1	1	ENSG00000011465	DCN	1634
ENSG00000011478.13	1.67456495448925	1.48987182718611	1.6511033389741	0.902349230370901	0.366871381454162	1	ENSG00000011478	QPCTL	54814
ENSG00000011485.15	98.3627903957891	0.43290394681481	0.273617932336891	1.58214757021773	0.113615886114356	1	ENSG00000011485	PPP5C	5536
ENSG00000011523.14	315.096241594335	-0.43564966742052	0.197677173736062	-2.20384407155779	0.027535311952386	0.679935410284813	ENSG00000011523	CEP68	23177
ENSG00000011566.15	142.712354631532	-0.0800889641456726	0.207870840239894	-0.385282341925619	0.700028242747752	1	ENSG00000011566	MAP4K3	8491
ENSG00000011590.14	0.0560709910667734	0	7.26121436482488	0	1	1	ENSG00000011590	ZBTB32	27033
ENSG00000011600.12	0.381538021689325	0	5.68963406708681	0	1	1	ENSG00000011600	TYROBP	7305
ENSG00000011638.11	21.430142942456	-0.110711904446778	0.452230567475305	-0.244812961372462	0.806601257531569	1	ENSG00000011638	LDAF1	57146
ENSG00000011677.13	49.4482346574842	0.0209296275413343	0.241538449006725	0.086651328711445	0.930948664888463	1	ENSG00000011677	GABRA3	2556
ENSG00000012048.23	221.632740313414	-0.0159405134511645	0.224168614267053	-0.0711094793679478	0.943310623826877	1	ENSG00000012048	BRCA1	672
ENSG00000012061.16	65.7880452351567	0.24646953288919	0.249595511897707	0.987475820439439	0.323409430808596	1	ENSG00000012061	ERCC1	2067
ENSG00000012124.17	0.526462876373995	0	3.67735604230294	0	1	1	ENSG00000012124	CD22	933
ENSG00000012171.20	5.29607892920526	-1.51175637221531	1.3631629009269	-1.10900639328386	0.267427423965293	1	ENSG00000012171	SEMA3B	7869
ENSG00000012174.12	176.971656039776	-0.0322322788061162	0.168626704952085	-0.191145754851078	0.848411401260934	1	ENSG00000012174	MBTPS2	51360
ENSG00000012211.13	75.0893774670352	-0.301518992672912	0.196881114688314	-1.53147747639611	0.12565142890348	1	ENSG00000012211	PRICKLE3	4007
ENSG00000012223.13	0.372258791280796	-2.14135741641912	7.23359891850483	-0.296029326555713	0.767207685230931	1	ENSG00000012223	LTF	4057
ENSG00000012232.9	85.6538822814784	0.416365078799995	0.216821209262879	1.92031526904355	0.0548180888411108	0.936963414232099	ENSG00000012232	EXTL3	2137
ENSG00000012504.15	0.141678149903989	0.758720490347103	7.26121436482488	0.104489476859757	0.916780918816398	1	ENSG00000012504	NR1H4	9971
ENSG00000012660.14	1202.79054165798	-0.161597382247047	0.162034721794424	-0.997300951656943	0.318618451950262	1	ENSG00000012660	ELOVL5	60481
ENSG00000012779.11	48.630450416598	0.669960578179916	0.359209220858483	1.86509849769101	0.0621675991181428	0.998485470530223	ENSG00000012779	ALOX5	240
ENSG00000012817.16	0.0217042988815203	0.758720490347102	7.26121436482488	0.104489476859757	0.916780918816398	1	ENSG00000012817	KDM5D	8284
ENSG00000012822.16	35.1749290766861	0.136073493564731	0.313268664095877	0.434366756590391	0.664022134146437	1	ENSG00000012822	CALCOCO1	57658
ENSG00000012963.15	120.267683627581	-0.0396959220006033	0.18001313070902	-0.220516813658273	0.825468679240155	1	ENSG00000012963	UBR7	55148
ENSG00000012983.12	327.89914956743	-0.131262385597482	0.150695213148197	-0.871045488806572	0.38372931608677	1	ENSG00000012983	MAP4K5	11183
ENSG00000013016.16	81.8016128207992	-0.461725210669233	0.359096494161328	-1.28579704390486	0.198513902175463	1	ENSG00000013016	EHD3	30845
ENSG00000013275.8	323.55922242503	-0.0533876171083929	0.215946563734327	-0.247226055303543	0.804733281827839	1	ENSG00000013275	PSMC4	5704
ENSG00000013288.9	255.861269179029	0.386314588442907	0.196637143329271	1.96460639074694	0.0494598117347223	0.901405729739335	ENSG00000013288	MAN2B2	23324
ENSG00000013293.6	0.0271782393286216	0	7.26121436482488	0	1	1	ENSG00000013293	SLC7A14	57709
ENSG00000013297.12	14.926863775233	-0.322383650252158	0.400507014496874	-0.804938836482412	0.420854975858284	1	ENSG00000013297	CLDN11	5010
ENSG00000013306.16	388.024806922467	0.124336686271584	0.197523512156774	0.629477903232597	0.529036230539694	1	ENSG00000013306	SLC25A39	51629
ENSG00000013364.19	302.020370328265	0.247807135274383	0.238561175326959	1.03875718643133	0.298917677567618	1	ENSG00000013364	MVP	9961
ENSG00000013374.17	327.996576112183	-0.202463230024249	0.160431611749568	-1.2619908745933	0.206952070024887	1	ENSG00000013374	NUB1	51667
ENSG00000013375.16	723.766970179533	-0.0773101447766296	0.148427439405485	-0.520861540738625	0.602463228662511	1	ENSG00000013375	PGM3	5238
ENSG00000013392.8	25.0629608743083	0.0529148683783524	0.34588692143989	0.15298314304014	0.878411568708814	1	ENSG00000013392	RWDD2A	112611
ENSG00000013441.16	332.595540794948	-0.269553922089853	0.25949853221703	-1.03874931309597	0.298921340215202	1	ENSG00000013441	CLK1	1195
ENSG00000013503.10	138.056611743008	-0.414873330473176	0.183893551133822	-2.256051546752	0.0240674031030231	0.630579637025399	ENSG00000013503	POLR3B	55703
ENSG00000013523.11	24.0822750674952	0.232722285764062	0.397275165211633	0.58579620913401	0.558012471519849	1	ENSG00000013523	ANGEL1	23357
ENSG00000013561.18	209.50988551076	-0.0381980114687364	0.375110301314488	-0.101831411547164	0.918890492432829	1	ENSG00000013561	RNF14	9604
ENSG00000013563.14	60.2951560948366	0.455093920861906	0.372710484636	1.22103868719004	0.222071372241526	1	ENSG00000013563	DNASE1L1	1774
ENSG00000013573.17	82.778290718948	0.379962897216466	0.266741080996407	1.42446336273783	0.154312383450656	1	ENSG00000013573	DDX11	1663
ENSG00000013583.10	156.64731667654	0.146590271839545	0.187952167366032	0.779933926242327	0.435429767852086	1	ENSG00000013583	HEBP1	50865
ENSG00000013588.9	972.349877979334	-0.326032738168191	0.281770399711123	-1.1570865445854	0.247237003439946	1	ENSG00000013588	GPRC5A	9052
ENSG00000013619.15	0.237712054023228	0	6.47784937054721	0	1	1	ENSG00000013619	MAMLD1	10046
ENSG00000013725.14	0.481758232741826	0	3.73802998857138	0	1	1	ENSG00000013725	CD6	923
ENSG00000013810.21	269.903356668232	0.121810150534028	0.191769543567176	0.635190282399344	0.525304320295162	1	ENSG00000013810	TACC3	10460
ENSG00000014123.10	361.820038766415	-0.237967591954198	0.134836544153509	-1.76485976741792	0.0775873368334156	1	ENSG00000014123	UFL1	23376
ENSG00000014138.9	68.3858263170675	0.354754540097599	0.284646453069142	1.24629882534116	0.212654708964905	1	ENSG00000014138	POLA2	23649
ENSG00000014164.7	25.9725970931507	0.829498815663058	0.424177162372967	1.9555480333326	0.0505184197242724	0.913479303787012	ENSG00000014164	ZC3H3	23144
ENSG00000014216.16	414.182342223077	-0.180420634283345	0.146778354939206	-1.22920463550687	0.218995091362999	1	ENSG00000014216	CAPN1	823
ENSG00000014257.16	10.2118932608633	-1.84528093975273	0.69427555458788	-2.65785094629766	0.00786406651771859	0.339009866229692	ENSG00000014257	ACP3	55
ENSG00000014641.21	1038.40468102226	0.22411123478427	0.128489789704747	1.74419489127696	0.081125111861785	1	ENSG00000014641	MDH1	4190
ENSG00000014824.14	391.457735339073	0.164224260456628	0.131281735988557	1.25092998824255	0.210960021763795	1	ENSG00000014824	SLC30A9	10463
ENSG00000014914.21	28.6190450549942	-0.468402041907267	0.367847325718437	-1.27335992178939	0.202890352323722	1	ENSG00000014914	MTMR11	10903
ENSG00000014919.13	153.74872443707	0.114200060509349	0.15449344908817	0.739190309902231	0.459791444089982	1	ENSG00000014919	COX15	1355
ENSG00000015133.19	135.763935004065	0.0209469328655904	0.183440352260531	0.114189340608333	0.909087701600195	1	ENSG00000015133	CCDC88C	440193
ENSG00000015153.15	97.5036918576349	-0.369474272005981	0.158552485104555	-2.33029631646794	0.0197904953180128	0.569001770530286	ENSG00000015153	YAF2	10138
ENSG00000015171.20	284.801271835721	0.270748587039482	0.226136103619771	1.19728156055401	0.231196829099033	1	ENSG00000015171	ZMYND11	10771
ENSG00000015285.11	1.16483500764685	0.676788249802717	1.7765495185192	0.380956591835863	0.703235458762403	1	ENSG00000015285	WAS	7454
ENSG00000015413.9	0.106418969967905	0.758720490347103	7.26121436482488	0.104489476859757	0.916780918816398	1	ENSG00000015413	DPEP1	1800
ENSG00000015475.19	63.5891721138427	0.26192035458198	0.243433649862529	1.07594145152033	0.281953441938874	1	ENSG00000015475	BID	637
ENSG00000015479.20	5.74819613005841	-0.283799384139473	0.670557181890144	-0.42322920670167	0.672128039457099	1	ENSG00000015479	MATR3	9782
ENSG00000015520.15	0.0973552266320373	0	7.26121436482488	0	1	1	ENSG00000015520	NPC1L1	29881
ENSG00000015532.10	109.695566029362	0.337558383927839	0.244086097365533	1.38294801535675	0.166680806159907	1	ENSG00000015532	XYLT2	64132
ENSG00000015568.13	0	NA	NA	NA	NA	NA	ENSG00000015568	RGPD5	84220
ENSG00000015592.16	0.0849180627843956	0	7.26121436482488	0	1	1	ENSG00000015592	STMN4	81551
ENSG00000015676.18	209.053678541891	0.0836858075890465	0.178697572174953	0.468309706564531	0.63956312805522	1	ENSG00000015676	NUDCD3	23386
ENSG00000016082.15	14.3815588865995	0.232693990213896	0.529595906884658	0.439380265574022	0.660386023402555	1	ENSG00000016082	ISL1	3670
ENSG00000016391.11	11.7237167266418	0.198863311897814	0.449422110194924	0.442486712128077	0.658137043721068	1	ENSG00000016391	CHDH	55349
ENSG00000016402.14	0.703437996270355	-1.16484575697929	3.50069786257977	-0.332746727282793	0.739325474197121	1	ENSG00000016402	IL20RA	53832
ENSG00000016490.16	0.0695663779688078	0	7.26121436482488	0	1	1	ENSG00000016490	CLCA1	1179
ENSG00000016602.9	0	NA	NA	NA	NA	NA	ENSG00000016602	CLCA4	22802
ENSG00000016864.19	132.479427769858	0.340032748671751	0.186444383081479	1.82377577190487	0.0681859781362184	1	ENSG00000016864	GLT8D1	55830
ENSG00000017260.20	264.543831044921	-0.0176853874200412	0.142614337547199	-0.124008481364562	0.901308559743543	1	ENSG00000017260	ATP2C1	27032
ENSG00000017427.17	0.399582332057191	0.758724455673958	6.50179495935507	0.116694614397563	0.907102058205558	1	ENSG00000017427	IGF1	3479
ENSG00000017483.15	0.17563300447012	0.758721739333348	7.03087051678477	0.107912915978477	0.9140647714861	1	ENSG00000017483	SLC38A5	92745
ENSG00000017797.13	1207.83334314222	-0.13151646417843	0.191859185563791	-0.685484324307748	0.493038349112827	1	ENSG00000017797	RALBP1	10928
ENSG00000018189.13	299.118471630187	0.254104209245	0.115517517375513	2.19970282445548	0.0278279862834132	0.679935410284813	ENSG00000018189	RUFY3	22902
ENSG00000018236.15	0	NA	NA	NA	NA	NA	ENSG00000018236	CNTN1	1272
ENSG00000018280.17	1.70398781400105	0.304391068564933	1.8006349229502	0.169046520582979	0.865760049785594	1	ENSG00000018280	SLC11A1	6556
ENSG00000018408.15	132.065202307654	-0.372312744536986	0.208338216383084	-1.78705928754037	0.0739279067232738	1	ENSG00000018408	WWTR1	25937
ENSG00000018510.18	259.718315736658	0.0158914904801094	0.157001835600095	0.101218501168274	0.919377010334545	1	ENSG00000018510	AGPS	8540
ENSG00000018607.7	0	NA	NA	NA	NA	NA	ENSG00000018607	ZNF285CP	NA
ENSG00000018610.15	311.815994278051	-0.258176789521894	0.190432077220335	-1.35574212753651	0.175181230506919	1	ENSG00000018610	STEEP1	63932
ENSG00000018625.15	0.133732057965392	-1.16482218521211	7.26121436482487	-0.160416994553252	0.872552603261479	1	ENSG00000018625	ATP1A2	477
ENSG00000018699.13	86.6844136327169	0.120935101404494	0.19459972277917	0.621455671556791	0.534299852159988	1	ENSG00000018699	TTC27	55622
ENSG00000018869.17	6.35370506555471	-0.083926461464492	0.543745686750372	-0.154348739694963	0.877334769006329	1	ENSG00000018869	ZNF582	147948
ENSG00000019102.12	0.662932280264363	-1.73464216362832	2.22810535963332	-0.778527889683725	0.436257871466652	1	ENSG00000019102	VSIG2	23584
ENSG00000019144.19	51.5473547561482	0.0959317268247261	0.276186585130192	0.347343904409784	0.728332970593662	1	ENSG00000019144	PHLDB1	23187
ENSG00000019169.11	0	NA	NA	NA	NA	NA	ENSG00000019169	MARCO	8685
ENSG00000019186.10	0.0418216581769123	-1.16482218521211	7.26121436482488	-0.160416994553252	0.872552603261479	1	ENSG00000019186	CYP24A1	1591
ENSG00000019485.14	0.494588960108577	-1.04750021303086	2.6088177671281	-0.401522952744989	0.688035142765361	1	ENSG00000019485	PRDM11	56981
ENSG00000019505.8	0.0551649420126383	0.758720490347102	7.26121436482488	0.104489476859757	0.916780918816398	1	ENSG00000019505	SYT13	57586
ENSG00000019549.13	0.536218689118951	0.0503913140061503	5.18719586730175	0.00971455778714648	0.992249026240101	1	ENSG00000019549	SNAI2	6591
ENSG00000019582.16	6.22295867474437	0.718812143946736	0.690949965518694	1.04032445157896	0.298189187833573	1	ENSG00000019582	CD74	972
ENSG00000019991.18	0.128570926291602	0	7.26121436482488	0	1	1	ENSG00000019991	HGF	3082
ENSG00000019995.6	182.617124118108	-0.261202550132439	0.244141805359382	-1.06988047273568	0.284673113749096	1	ENSG00000019995	ZRANB1	54764
ENSG00000020129.16	95.5857636372165	0.302831231014862	0.287128693478466	1.05468815166525	0.291567972394825	1	ENSG00000020129	NCDN	23154
ENSG00000020181.18	5.34222010456982	-1.64522462519281	1.51122846480754	-1.08866704373672	0.276300739930223	1	ENSG00000020181	ADGRA2	25960
ENSG00000020219.9	0.0407191556602848	0	7.26121436482488	0	1	1	ENSG00000020219	CCT8L1P	NA
ENSG00000020256.20	171.991074263082	0.136786012817779	0.136091513993341	1.00510317509196	0.314847171384326	1	ENSG00000020256	ZFP64	55734
ENSG00000020426.11	120.147508715439	-0.161390103500282	0.377271200040481	-0.427782728930713	0.668809312292452	1	ENSG00000020426	MNAT1	4331
ENSG00000020577.14	81.9422738766465	-0.683261471120971	0.206414656088742	-3.31014029753403	0.000932492189867398	0.082109884375906	ENSG00000020577	SAMD4A	23034
ENSG00000020633.19	8.5042623469836	1.40672163487012	0.571528595556302	2.46133202399239	0.0138422199355112	0.469176005374136	ENSG00000020633	RUNX3	864
ENSG00000020922.13	375.749251332893	-0.0916550366655554	0.199776287382565	-0.458788367059996	0.646386149290189	1	ENSG00000020922	MRE11	4361
ENSG00000021300.14	3.56398905293122	0.122570757007838	0.79184522943876	0.154791305738765	0.876985845611773	1	ENSG00000021300	PLEKHB1	58473
ENSG00000021355.13	228.583261571848	-0.214406464737854	0.155645749675073	-1.37752855561716	0.168348892431233	1	ENSG00000021355	SERPINB1	1992
ENSG00000021461.17	0.0489226637792737	0	7.26121436482488	0	1	1	ENSG00000021461	CYP3A43	64816
ENSG00000021488.13	0.589954418622344	0.491338754805776	2.59165657347237	0.189584823789931	0.849634480389654	1	ENSG00000021488	SLC7A9	11136
ENSG00000021574.13	239.740913278753	0.0100365437042071	0.143608554724174	0.0698882021581796	0.944282643482036	1	ENSG00000021574	SPAST	6683
ENSG00000021645.20	15.7771515739824	-0.362878661930694	0.885955150846411	-0.409590329244107	0.682106492217824	1	ENSG00000021645	NRXN3	9369
ENSG00000021762.20	8.4604370039304	-0.795404143619332	0.54762993658171	-1.45244825106571	0.146377008220422	1	ENSG00000021762	OSBPL5	114879
ENSG00000021776.11	342.338778101124	-0.159737051053748	0.135425287502038	-1.17952159452749	0.238190543029145	1	ENSG00000021776	AQR	9716
ENSG00000021826.17	1.26270231152706	-0.260102870379688	1.73801704549638	-0.149654959399666	0.881036845069139	1	ENSG00000021826	CPS1	1373
ENSG00000021852.13	0	NA	NA	NA	NA	NA	ENSG00000021852	C8B	732
ENSG00000022267.19	42.6047075413881	0.796522851470046	0.313470675306775	2.54098043043592	0.0110542106542162	0.413081151688189	ENSG00000022267	FHL1	2273
ENSG00000022277.13	645.483149222532	-0.0105724138041114	0.161871607534568	-0.0653135776257341	0.947924332045572	1	ENSG00000022277	RTF2	51507
ENSG00000022355.18	0.786227587184098	-0.203055687886749	2.24735535094548	-0.0903531734762468	0.928006566580132	1	ENSG00000022355	GABRA1	2554
ENSG00000022556.16	2522.35476893892	-0.0946846668536766	0.093785841633874	-1.00958380501943	0.312694731881122	1	ENSG00000022556	NLRP2	55655
ENSG00000022567.10	97.4901180749952	-0.476170596106724	0.179532087087747	-2.65228686320566	0.00799485854623499	0.341364121753295	ENSG00000022567	SLC45A4	57210
ENSG00000022840.17	809.71687862244	-0.110823277091428	0.156735184666768	-0.70707338194068	0.479520876493645	1	ENSG00000022840	RNF10	9921
ENSG00000022976.16	80.2271442268584	0.137818512467766	0.180499602715956	0.76353914576003	0.445141925810048	1	ENSG00000022976	ZNF839	55778
ENSG00000023041.12	187.916725610872	0.0861859280058567	0.129484042176281	0.665610422391063	0.505660142873648	1	ENSG00000023041	ZDHHC6	64429
ENSG00000023171.19	18.9704684912493	1.23130987650165	0.553894316779341	2.22300507371369	0.0262154578510495	0.659879657789281	ENSG00000023171	GRAMD1B	57476
ENSG00000023191.17	321.128795311844	-0.0217955596235697	0.159868502576655	-0.136334295200638	0.891557013336275	1	ENSG00000023191	RNH1	6050
ENSG00000023228.14	394.025124549194	-0.100268145235756	0.125832969760491	-0.796835244583398	0.425546723047406	1	ENSG00000023228	NDUFS1	4719
ENSG00000023287.13	313.536578268782	0.0456623774923632	0.326562702838056	0.139827289202121	0.888796451440009	1	ENSG00000023287	RB1CC1	9821
ENSG00000023318.8	315.206570479881	-0.275097588284331	0.173065182234161	-1.58956056170858	0.111933892736294	1	ENSG00000023318	ERP44	23071
ENSG00000023330.15	287.063211280165	-0.534673223155412	0.176785452351445	-3.02441867271123	0.00249111437579057	0.163354825192467	ENSG00000023330	ALAS1	211
ENSG00000023445.16	168.311071027878	1.02161642313816	0.196297922107101	5.20441791829439	1.94605615059897e-07	0.000100543285877688	ENSG00000023445	BIRC3	330
ENSG00000023516.9	78.51236241014	-0.330865660689454	0.325892236686228	-1.01526094654416	0.309981455230202	1	ENSG00000023516	AKAP11	11215
ENSG00000023572.10	383.326926802652	0.059194473154255	0.118949377874441	0.497644243391829	0.618734813649085	1	ENSG00000023572	GLRX2	51022
ENSG00000023608.5	122.760561024625	0.066181920588079	0.185983627037316	0.355848101482611	0.721954323971016	1	ENSG00000023608	SNAPC1	6617
ENSG00000023697.13	53.4952693144213	0.0133494180177998	0.535013006085204	0.0249515766270433	0.980093587822606	1	ENSG00000023697	DERA	51071
ENSG00000023734.11	1381.62498237202	-0.101733604759013	0.140806307311483	-0.722507440905783	0.469982552238438	1	ENSG00000023734	STRAP	11171
ENSG00000023839.12	160.894112386677	0.00345609834077366	0.294356554785342	0.011741197145394	0.990632095309368	1	ENSG00000023839	ABCC2	1244
ENSG00000023892.11	54.0034800619115	0.325837159811241	0.329831851379632	0.987888702829391	0.323207158812998	1	ENSG00000023892	DEF6	50619
ENSG00000023902.14	7.45803344051071	-0.00187526599809486	0.512252586697546	-0.00366082289634604	0.997079092455324	1	ENSG00000023902	PLEKHO1	51177
ENSG00000023909.10	428.75336330215	0.322495459540455	0.242365747316777	1.33061483774333	0.183315777727891	1	ENSG00000023909	GCLM	2730
ENSG00000024048.11	340.454489535566	0.107812332784301	0.149612751647167	0.720609250196511	0.47114996096221	1	ENSG00000024048	UBR2	23304
ENSG00000024422.12	9.15310359227917	-0.0403086202207377	0.497895880346911	-0.0809579307879641	0.935475409003806	1	ENSG00000024422	EHD2	30846
ENSG00000024526.17	260.28312495708	0.184689057646831	0.178305219214512	1.03580286915011	0.300294118774439	1	ENSG00000024526	DEPDC1	55635
ENSG00000024862.18	221.737664389091	-0.334905168081276	0.290047368147228	-1.15465680733665	0.248230993758549	1	ENSG00000024862	CCDC28A	25901
ENSG00000025039.15	13.2002094911044	-0.691253718794134	0.539398884262283	-1.28152604494082	0.200008957793272	1	ENSG00000025039	RRAGD	58528
ENSG00000025156.13	89.8736248740248	0.281480087024018	0.244358851420127	1.15191279296066	0.249356910724713	1	ENSG00000025156	HSF2	3298
ENSG00000025293.17	381.358092121231	0.429649931076367	0.127519101218065	3.36929861465728	0.000753597373937392	0.0705959254227778	ENSG00000025293	PHF20	51230
ENSG00000025423.11	6.52715635337399	0.0883319759320604	0.612422833772472	0.144233642282641	0.885315975984698	1	ENSG00000025423	HSD17B6	8630
ENSG00000025434.19	78.9625351662746	0.233521203052623	0.235655208904223	0.990944372239749	0.321712743874137	1	ENSG00000025434	NR1H3	10062
ENSG00000025708.14	48.4410955997616	0.393496494359681	0.35142679067522	1.11971114553797	0.262836873944602	1	ENSG00000025708	TYMP	1890
ENSG00000025770.19	224.537181380424	0.355095894943098	0.218957922820952	1.62175403551608	0.104856023782646	1	ENSG00000025770	NCAPH2	29781
ENSG00000025772.8	509.581591847275	0.170068640106986	0.163968586162241	1.03720257695403	0.299641457359179	1	ENSG00000025772	TOMM34	10953
ENSG00000025796.14	803.664078953332	-0.387456932679168	0.266159269283013	-1.45573337995295	0.1454663385196	1	ENSG00000025796	SEC63	11231
ENSG00000025800.14	1005.75358247594	-0.173895499897313	0.155496739122439	-1.11832248623804	0.26342928656069	1	ENSG00000025800	KPNA6	23633
ENSG00000026025.16	24.8236722551772	0.767469198688978	0.460298118731871	1.66733073079544	0.0954486592419293	1	ENSG00000026025	VIM	7431
ENSG00000026036.22	0.519027034233942	-1.56863141910841	2.40500925823105	-0.652235085474132	0.514249529383468	1	ENSG00000026036	RTEL1-TNFRSF6B	NA
ENSG00000026103.22	2.25444688593284	-0.264010341321454	1.0293016257696	-0.25649463161399	0.797568925181135	1	ENSG00000026103	FAS	355
ENSG00000026297.17	70.8470262917638	0.0885464944079946	0.218794264891233	0.404702081437156	0.685696512018882	1	ENSG00000026297	RNASET2	8635
ENSG00000026508.20	169.059360045237	-0.584873328947553	0.235757920649353	-2.48082154498404	0.0131079979343634	0.456091450575365	ENSG00000026508	CD44	960
ENSG00000026559.14	24.4001612062133	-0.375987655881317	0.403401364182106	-0.932043590491148	0.351313998414284	1	ENSG00000026559	KCNG1	3755
ENSG00000026652.15	5.00419189597393	0.420467989523443	0.883096402146436	0.476129206847024	0.633982330427835	1	ENSG00000026652	AGPAT4	56895
ENSG00000026751.17	0.271456338262407	0	7.26121436482488	0	1	1	ENSG00000026751	SLAMF7	57823
ENSG00000026950.17	4.69960303073981	0.43641798715947	0.853521944663134	0.511314313461166	0.609130983929915	1	ENSG00000026950	BTN3A1	11119
ENSG00000027001.10	88.89972502666	0.205732873349566	0.24342283537448	0.845166695363927	0.398017774460261	1	ENSG00000027001	MIPEP	4285
ENSG00000027075.16	364.073304264383	-0.256483209639652	0.180330271845212	-1.42229702764385	0.154940041417875	1	ENSG00000027075	PRKCH	5583
ENSG00000027644.5	0	NA	NA	NA	NA	NA	ENSG00000027644	INSRR	3645
ENSG00000027697.15	83.1323117052388	-0.402150651752517	0.46397244692941	-0.866755460187276	0.386076010830904	1	ENSG00000027697	IFNGR1	3459
ENSG00000027847.14	148.342843118452	0.139284183648569	0.172006686812639	0.809760284495718	0.418077962678581	1	ENSG00000027847	B4GALT7	11285
ENSG00000027869.12	8.87227747921294	-1.13153593563323	0.680932232506206	-1.6617452980138	0.0965638544541859	1	ENSG00000027869	SH2D2A	9047
ENSG00000028116.18	139.711860477246	0.00435069586790816	0.256400607356201	0.016968352426186	0.986461863241303	1	ENSG00000028116	VRK2	7444
ENSG00000028137.19	1139.36031961751	-0.935750624559733	0.32716719251689	-2.86016032769369	0.00423426881064094	0.232502950360782	ENSG00000028137	TNFRSF1B	7133
ENSG00000028203.18	249.491072557029	-0.237039566064872	0.238215896457005	-0.995061914802378	0.31970615232492	1	ENSG00000028203	VEZT	55591
ENSG00000028277.21	9.80248632546159	-0.232071245898507	0.496667508543853	-0.467256750051764	0.640316195844828	1	ENSG00000028277	POU2F2	5452
ENSG00000028310.18	395.662378100116	-0.0486601390186082	0.210103330040508	-0.231600988947803	0.816847939325708	1	ENSG00000028310	BRD9	65980
ENSG00000028528.15	423.18512073989	-0.200130343310846	0.242867053743721	-0.824032491134135	0.409921096700556	1	ENSG00000028528	SNX1	6642
ENSG00000028839.10	106.318367295416	-0.446357310341419	0.373561536304725	-1.19486956488291	0.232137995670201	1	ENSG00000028839	TBPL1	9519
ENSG00000029153.14	44.6433776008527	-0.0719770580286943	0.263015874594051	-0.273660508666204	0.784345529058684	1	ENSG00000029153	BMAL2	56938
ENSG00000029363.17	889.932188465071	-0.0761487845036061	0.166729839752221	-0.456719592706211	0.647872606363939	1	ENSG00000029363	BCLAF1	9774
ENSG00000029364.12	402.687522359028	0.0209021003438289	0.124081094047349	0.168455158332605	0.866225217950291	1	ENSG00000029364	SLC39A9	55334
ENSG00000029534.21	71.2945930737222	-0.11805584247925	0.246645612222942	-0.478645622013091	0.632190756706572	1	ENSG00000029534	ANK1	286
ENSG00000029559.7	0.242042363202927	0.910796351227452	7.25214914851921	0.125589853790228	0.900056594861862	1	ENSG00000029559	IBSP	3381
ENSG00000029639.11	99.0422431829001	-0.053658406190666	0.195830266547172	-0.274004663001062	0.784081038196059	1	ENSG00000029639	TFB1M	51106
ENSG00000029725.17	378.333135428045	-0.0250065509386475	0.177962538206433	-0.140515814118365	0.888252458590368	1	ENSG00000029725	RABEP1	9135
ENSG00000029993.15	585.782205035276	-0.262340928844042	0.142550168856835	-1.84034105990793	0.0657181807859544	1	ENSG00000029993	HMGB3	3149
ENSG00000030066.13	215.158351450345	0.0548183498081255	0.24163140441526	0.226867653816705	0.820526654786176	1	ENSG00000030066	NUP160	23279
ENSG00000030110.13	66.2460315751603	0.206791952050798	0.322206437962517	0.641799566012564	0.521003331477361	1	ENSG00000030110	BAK1	578
ENSG00000030304.14	0.144926653858143	-0.203050847432503	7.26121436482488	-0.0279637588467476	0.977691056086255	1	ENSG00000030304	MUSK	4593
ENSG00000030419.17	11.7438687277143	-1.69125397365805	0.69905143989888	-2.41935553970491	0.0155480350466748	0.494563849866197	ENSG00000030419	IKZF2	22807
ENSG00000030582.18	742.329267417208	0.0532967035755131	0.242937085136051	0.219384798931236	0.826350310315321	1	ENSG00000030582	GRN	2896
ENSG00000031003.10	72.4782729143484	0.333730325877718	0.225927185546015	1.47715878047685	0.139633080058718	1	ENSG00000031003	FAM13B	51306
ENSG00000031081.11	39.6856622245288	-0.866450868069791	0.339424020973013	-2.55270933856116	0.010688865507059	0.406785295675451	ENSG00000031081	ARHGAP31	57514
ENSG00000031691.7	79.3477245559785	-0.0796090174840934	0.367276689835564	-0.216754887220683	0.828399370865975	1	ENSG00000031691	CENPQ	55166
ENSG00000031698.13	1148.22593807411	-0.278825834395579	0.196306119007942	-1.42036242071649	0.155502197288071	1	ENSG00000031698	SARS1	6301
ENSG00000031823.14	135.822669748675	0.32663042864986	0.273929462909407	1.19238881856926	0.233108822547713	1	ENSG00000031823	RANBP3	8498
ENSG00000032219.19	317.669668083532	8.35967359272869e-05	0.232223047128008	0.000359984665437647	0.999712773799525	1	ENSG00000032219	ARID4A	5926
ENSG00000032389.13	122.671153845491	-0.0683406400886122	0.24248786001227	-0.281831181508031	0.778072960283779	1	ENSG00000032389	EIPR1	7260
ENSG00000032444.17	83.6256928270686	0.0310680192708733	0.280567005658212	0.110732975169292	0.911828096367497	1	ENSG00000032444	PNPLA6	10908
ENSG00000032742.18	48.0188064479329	-0.281953884352021	0.234896078036941	-1.20033457650016	0.230009426345995	1	ENSG00000032742	IFT88	8100
ENSG00000033011.14	95.1943511037441	0.0987425820534302	0.212699244610551	0.464235696907276	0.642478888556676	1	ENSG00000033011	ALG1	56052
ENSG00000033030.15	447.640261977557	0.0714249641827386	0.14158540402723	0.504465588621	0.613934237791857	1	ENSG00000033030	ZCCHC8	55596
ENSG00000033050.9	170.220011310432	0.32699793016526	0.155757455153594	2.09940467917124	0.0357812425727927	0.76591625266143	ENSG00000033050	ABCF2	10061
ENSG00000033100.16	111.491502640081	-0.0923198383586501	0.228225262360602	-0.404511916883163	0.685836316517074	1	ENSG00000033100	CHPF2	54480
ENSG00000033122.21	0.835447257571782	-0.951540282511537	3.19682885526195	-0.297651305588446	0.765969312146356	1	ENSG00000033122	LRRC7	57554
ENSG00000033170.17	187.986011939877	-0.177387460512781	0.249355308698504	-0.71138433522288	0.476846103446899	1	ENSG00000033170	FUT8	2530
ENSG00000033178.13	492.070863138741	-0.17887432765156	0.185298629663638	-0.965330007978257	0.33437954620616	1	ENSG00000033178	UBA6	55236
ENSG00000033327.13	1420.0184606932	-0.550815625789579	0.132756504640063	-4.14906694992445	3.33833174295632e-05	0.00707042075174332	ENSG00000033327	GAB2	9846
ENSG00000033627.17	190.397899784854	-0.00183550933074667	0.228264317221919	-0.00804115751899228	0.993584153706353	1	ENSG00000033627	ATP6V0A1	535
ENSG00000033800.14	350.070974899296	0.13442325381348	0.187158396596632	0.718232557330523	0.472613906603638	1	ENSG00000033800	PIAS1	8554
ENSG00000033867.16	548.065349015408	0.215059236371897	0.169080162252592	1.27193653889813	0.203395668121381	1	ENSG00000033867	SLC4A7	9497
ENSG00000034053.15	0.0519842776329567	0	7.26121436482488	0	1	1	ENSG00000034053	APBA2	321
ENSG00000034152.19	148.107582416402	-1.1945719980561	0.391633485816741	-3.05022946535036	0.00228666585696032	0.155325833257657	ENSG00000034152	MAP2K3	5606
ENSG00000034239.11	0	NA	NA	NA	NA	NA	ENSG00000034239	CLXN	79645
ENSG00000034510.6	2435.09342458279	0.0147806465382825	0.160895114125787	0.0918651049075804	0.926805216438489	1	ENSG00000034510	TMSB10	9168
ENSG00000034533.12	24.6862181910294	0.0259578433871226	0.336117634085193	0.0772284484798654	0.938441810609678	1	ENSG00000034533	ASTE1	28990
ENSG00000034677.13	243.720125217318	-0.412299248436808	0.21419743764055	-1.9248561186278	0.0542473609800645	0.934699563712683	ENSG00000034677	RNF19A	25897
ENSG00000034693.15	52.9355144251123	0.0512679815688794	0.260612901556109	0.196720811835333	0.8440460228374	1	ENSG00000034693	PEX3	8504
ENSG00000034713.8	593.293428169335	-0.17816194335272	0.260969692697476	-0.682692083939612	0.494801432872355	1	ENSG00000034713	GABARAPL2	11345
ENSG00000034971.17	0	NA	NA	NA	NA	NA	ENSG00000034971	MYOC	4653
ENSG00000035115.22	396.758955653013	0.0810681627960042	0.15449305044394	0.524736630955583	0.599766288937693	1	ENSG00000035115	SH3YL1	26751
ENSG00000035141.8	388.248424741711	-0.0707244789931811	0.190509365292236	-0.371238856865078	0.710459634073234	1	ENSG00000035141	FAM136A	84908
ENSG00000035403.18	1301.57491861015	0.0579441624345036	0.115047557672551	0.503653998457096	0.614504539753395	1	ENSG00000035403	VCL	7414
ENSG00000035499.13	157.199854357459	-0.453631115137695	0.419182041552359	-1.08218165419912	0.279171818692006	1	ENSG00000035499	DEPDC1B	55789
ENSG00000035664.11	0.87231516038342	2.0985321151288	2.50188486862717	0.838780449669655	0.401592523488341	1	ENSG00000035664	DAPK2	23604
ENSG00000035681.9	182.13305102367	-0.264984618234321	0.185727737291012	-1.4267369112408	0.153655742020237	1	ENSG00000035681	NSMAF	8439
ENSG00000035687.10	445.103563106843	-0.469297201220703	0.182559387061816	-2.57065500040157	0.0101506391563253	0.395573308104614	ENSG00000035687	ADSS2	159
ENSG00000035720.8	0	NA	NA	NA	NA	NA	ENSG00000035720	STAP1	26228
ENSG00000035862.12	1336.52137250558	0.200498088586708	0.153891420012756	1.30285423690345	0.192624530042084	1	ENSG00000035862	TIMP2	7077
ENSG00000035928.16	609.154133799834	-0.0281571623276742	0.172456650037204	-0.163270957203447	0.870305099833185	1	ENSG00000035928	RFC1	5981
ENSG00000036054.13	171.972939349255	-0.350414288958944	0.162161500216388	-2.16089693602582	0.0307033016474774	0.717581825138679	ENSG00000036054	TBC1D23	55773
ENSG00000036257.13	270.216912197415	0.0725148544831935	0.210957579642996	0.343741403394514	0.731040770978098	1	ENSG00000036257	CUL3	8452
ENSG00000036448.10	0.0269384186903793	0	7.26121436482488	0	1	1	ENSG00000036448	MYOM2	9172
ENSG00000036473.8	0	NA	NA	NA	NA	NA	ENSG00000036473	OTC	5009
ENSG00000036530.9	0.646117076406417	-1.16484964513249	2.36202476077437	-0.493157254096949	0.621901478715549	1	ENSG00000036530	CYP46A1	10858
ENSG00000036549.13	349.299111912995	-0.146399143931387	0.0956082124705594	-1.53124025801097	0.125710024516673	1	ENSG00000036549	ZZZ3	26009
ENSG00000036565.15	0.450736016900364	-1.16483897661161	4.88838022868581	-0.238287310339762	0.811658262809757	1	ENSG00000036565	SLC18A1	6570
ENSG00000036672.16	4.51691547159968	2.85201813929686	0.751455141126271	3.7953272034606	0.000147448862715817	0.0212145939651758	ENSG00000036672	USP2	9099
ENSG00000036828.17	0.0618863900040734	0	7.26121436482488	0	1	1	ENSG00000036828	CASR	846
ENSG00000037042.9	27.1755144705044	1.09978036248526	0.319848752856444	3.43843880166346	0.000585078768372324	0.0597323380919996	ENSG00000037042	TUBG2	27175
ENSG00000037241.7	161.202286745015	0.0380728430104475	0.218463359044185	0.174275645934507	0.861648838075043	1	ENSG00000037241	RPL26L1	51121
ENSG00000037280.16	0.36337764037874	0	5.0118463555194	0	1	1	ENSG00000037280	FLT4	2324
ENSG00000037474.15	435.975782415059	-0.232385934393155	0.440777698010531	-0.527217995470367	0.598042213357644	1	ENSG00000037474	NSUN2	54888
ENSG00000037637.11	84.3150469376028	0.15982376277922	0.218397310011095	0.731802799087136	0.464288940368411	1	ENSG00000037637	FBXO42	54455
ENSG00000037749.13	130.127354221926	-0.173900837743	0.15706040713274	-1.10722263438441	0.268197683832391	1	ENSG00000037749	MFAP3	4238
ENSG00000037757.14	163.54471207267	-0.266902646113509	0.174537883623409	-1.52919607235178	0.126215843994737	1	ENSG00000037757	MRI1	84245
ENSG00000037897.17	144.152783011245	0.00179388919030722	0.237268701178688	0.00756058081574034	0.993967586767658	1	ENSG00000037897	METTL1	4234
ENSG00000037965.6	3.94269829187859	0.904298613874563	0.752060500331599	1.20242801407046	0.229197740818077	1	ENSG00000037965	HOXC8	3224
ENSG00000038002.9	112.097994439872	-0.467763262253293	0.165181328573861	-2.83181680576042	0.00462843577709436	0.246810856613016	ENSG00000038002	AGA	175
ENSG00000038210.14	82.0610079012738	-0.129855396651506	0.254910028928583	-0.509416585911915	0.610460253018769	1	ENSG00000038210	PI4K2B	55300
ENSG00000038219.13	507.509173191473	0.0440965350377321	0.21501697104025	0.20508397464811	0.837506516707289	1	ENSG00000038219	BOD1L1	259282
ENSG00000038274.17	149.553400791671	0.224341287211175	0.197937804477626	1.13339282409053	0.257049326223461	1	ENSG00000038274	MAT2B	27430
ENSG00000038295.8	0.564219877268597	0	7.26121436482488	0	1	1	ENSG00000038295	TLL1	7092
ENSG00000038358.15	0.539282435815597	-0.203055277896639	3.01475885679734	-0.0673537379080297	0.946300097311243	1	ENSG00000038358	EDC4	23644
ENSG00000038382.20	312.917322464082	-0.103743523175797	0.147770208951145	-0.702059798873912	0.482641871684024	1	ENSG00000038382	TRIO	7204
ENSG00000038427.16	1.70022111091247	-3.37775795689621	1.8779972932071	-1.79859575363282	0.0720826495634492	1	ENSG00000038427	VCAN	1462
ENSG00000038532.16	48.49059993567	-0.0875116523423898	0.267978301120762	-0.326562456648135	0.743998843202412	1	ENSG00000038532	CLEC16A	23274
ENSG00000038945.15	0.267094854788353	0	6.26888229266767	0	1	1	ENSG00000038945	MSR1	4481
ENSG00000039068.20	2238.68545157343	-0.20320119396886	0.405772687588154	-0.500775927469771	0.616528829159526	1	ENSG00000039068	CDH1	999
ENSG00000039123.16	572.277941769381	-0.0798527489397322	0.23926572612605	-0.333740858887847	0.738575114644403	1	ENSG00000039123	MTREX	23517
ENSG00000039139.11	2.00044064767548	-0.0241331993348565	0.966949555965914	-0.0249580747888644	0.980088404653759	1	ENSG00000039139	DNAH5	1767
ENSG00000039319.17	241.369869779432	0.00178248988481492	0.165750081335436	0.0107540815090619	0.991419649785258	1	ENSG00000039319	ZFYVE16	9765
ENSG00000039523.20	63.8746323789542	-0.446063584727756	0.291516622575729	-1.53014802650535	0.125980092730491	1	ENSG00000039523	RIPOR1	79567
ENSG00000039537.14	0.029191835499054	0	7.26121436482488	0	1	1	ENSG00000039537	C6	729
ENSG00000039560.14	1038.39227286225	-0.986740722856347	0.252406107594191	-3.90933774250341	9.25494942600431e-05	0.0149445931794225	ENSG00000039560	RAI14	26064
ENSG00000039600.11	0.219486920264965	-0.188094720204855	6.61841079527423	-0.0284199222476732	0.977327234962191	1	ENSG00000039600	SOX30	11063
ENSG00000039650.12	92.6406398614482	-0.00683871845041726	0.262685751506418	-0.0260338385740354	0.979230348312294	1	ENSG00000039650	PNKP	11284
ENSG00000039987.7	0.287421349285708	0.751899743538968	5.36052803494148	0.140265984738419	0.888449838835591	1	ENSG00000039987	BEST2	54831
ENSG00000040199.18	31.2757405039041	-0.133357824251469	0.409881499161957	-0.325357022759339	0.744910878389893	1	ENSG00000040199	PHLPP2	23035
ENSG00000040275.17	384.744583989865	-0.0993362227861765	0.227912486662904	-0.435852481102103	0.662943763843694	1	ENSG00000040275	SPDL1	54908
ENSG00000040341.18	592.577413014692	-0.0887173707994186	0.225062707018665	-0.39418956598643	0.693441088499036	1	ENSG00000040341	STAU2	27067
ENSG00000040487.13	62.5270183184488	0.204219158520956	0.25373807998583	0.804842373412615	0.420910646027563	1	ENSG00000040487	SLC66A1	54896
ENSG00000040531.16	77.8392430724641	0.134054214277494	0.204480140428482	0.65558549596351	0.512090860189424	1	ENSG00000040531	CTNS	1497
ENSG00000040608.14	87.0523131934938	0.619371458199967	0.329211659897658	1.88137764741538	0.0599205652978492	0.979229751959927	ENSG00000040608	RTN4R	65078
ENSG00000040633.13	286.940977602091	0.229548276439639	0.156976268855065	1.4623119667316	0.143655740752035	1	ENSG00000040633	PHF23	79142
ENSG00000040731.10	0	NA	NA	NA	NA	NA	ENSG00000040731	CDH10	1008
ENSG00000040933.16	79.5485852762773	-0.132489207751963	0.236139815116713	-0.561062553921621	0.574754894338055	1	ENSG00000040933	INPP4A	3631
ENSG00000041353.10	2.82491489193705	-0.225321803120605	1.08317535724003	-0.208019691008049	0.835213592447699	1	ENSG00000041353	RAB27B	5874
ENSG00000041357.16	1319.4337781343	0.0566586466328256	0.126839343148178	0.44669615299596	0.655094459848701	1	ENSG00000041357	PSMA4	5685
ENSG00000041515.16	2.97220327937572	-0.817486001534714	0.960186823131501	-0.851382232958175	0.394557058012819	1	ENSG00000041515	MYO16	23026
ENSG00000041802.11	440.20906552385	-0.140641233231022	0.135737728118056	-1.03612485033418	0.300143900229865	1	ENSG00000041802	LSG1	55341
ENSG00000041880.15	1.60510125642217	0.606518301479463	1.16589632218442	0.520216326219378	0.602912807439633	1	ENSG00000041880	PARP3	10039
ENSG00000041982.16	0.257463236674666	0	7.26121436482488	0	1	1	ENSG00000041982	TNC	3371
ENSG00000041988.15	109.119057381977	0.216801010420357	0.233771206078361	0.927406818219028	0.353715351925112	1	ENSG00000041988	THAP3	90326
ENSG00000042062.13	0.404172390356838	0.845615805844575	3.90966252160606	0.216288695295675	0.828762720373343	1	ENSG00000042062	RIPOR3	140876
ENSG00000042088.14	121.284014212153	-0.029806834818029	0.144823249330738	-0.205815260711062	0.836935220076939	1	ENSG00000042088	TDP1	55775
ENSG00000042286.15	15.3274390799237	-0.6923158024791	0.442830620476224	-1.56338737762663	0.117961507248137	1	ENSG00000042286	AIFM2	84883
ENSG00000042304.13	0.672366214935304	-2.02733171808619	2.67264097419578	-0.758549965244109	0.448121813089712	1	ENSG00000042304	C2orf83	NA
ENSG00000042317.17	11.6895802682024	0.877557855946439	0.489508170143217	1.79273382850727	0.0730154946597863	1	ENSG00000042317	SPATA7	55812
ENSG00000042429.12	163.669446394127	0.153178174736578	0.177741244263782	0.861804334559791	0.388795199272259	1	ENSG00000042429	MED17	9440
ENSG00000042445.14	575.653853951629	-0.0819750456189239	0.147207957024903	-0.556865588488917	0.577619267327622	1	ENSG00000042445	RETSAT	54884
ENSG00000042493.16	149.789830854948	0.061961816586006	0.281225651585814	0.220327755439829	0.82561590551028	1	ENSG00000042493	CAPG	822
ENSG00000042753.12	1266.52660764437	0.284091904481858	0.240832665223139	1.17962363709523	0.238149937553463	1	ENSG00000042753	AP2S1	1175
ENSG00000042781.14	0.259965260879692	0	7.26121436482488	0	1	1	ENSG00000042781	USH2A	7399
ENSG00000042813.8	0.0621911314481686	0	7.26121436482488	0	1	1	ENSG00000042813	ZPBP	11055
ENSG00000042832.12	0.176467630608362	0	7.26121436482488	0	1	1	ENSG00000042832	TG	7038
ENSG00000042980.13	0.263167098866515	0.00542172681447662	5.43896833265304	0.000996830002102988	0.999204644863297	1	ENSG00000042980	ADAM28	10863
ENSG00000043039.7	2.12688298246545	-1.46268923348399	1.38098101032785	-1.05916679704143	0.289523823465255	1	ENSG00000043039	BARX2	8538
ENSG00000043093.15	170.177035324196	0.356831774196144	0.17042437083516	2.09378372616251	0.0362792505001843	0.7718879300704	ENSG00000043093	DCUN1D1	54165
ENSG00000043143.22	293.364909566127	-0.421116633889195	0.184259919289107	-2.28544892190284	0.02228651820461	0.607305356063282	ENSG00000043143	JADE2	23338
ENSG00000043355.12	0.602494442847701	1.11698434736868	2.44773765217448	0.456333360062667	0.648150278297579	1	ENSG00000043355	ZIC2	7546
ENSG00000043462.13	0.135722536925498	0	7.26121436482488	0	1	1	ENSG00000043462	LCP2	3937
ENSG00000043514.17	124.023273231975	-0.0664205997359843	0.426137444522276	-0.155866612028064	0.876138163346956	1	ENSG00000043514	TRIT1	54802
ENSG00000043591.6	2.45446204987941	1.46549527263197	1.39140379708325	1.05324944182562	0.292226683853198	1	ENSG00000043591	ADRB1	153
ENSG00000044012.4	0	NA	NA	NA	NA	NA	ENSG00000044012	GUCA2B	2981
ENSG00000044090.12	20.8045081828713	0.705292600966617	0.385700995189623	1.8285993807713	0.0674596455385748	1	ENSG00000044090	CUL7	9820
ENSG00000044115.21	1233.36778588654	-0.0363192086036064	0.132387780432166	-0.274339583948355	0.783823667358605	1	ENSG00000044115	CTNNA1	1495
ENSG00000044446.12	113.763954311782	-0.0828329874810782	0.16563639542549	-0.500089290571043	0.617012206627368	1	ENSG00000044446	PHKA2	5256
ENSG00000044459.15	0.104281818224482	-1.16482218521211	7.26121436482488	-0.160416994553252	0.872552603261479	1	ENSG00000044459	CNTLN	54875
ENSG00000044524.11	0.0297205706862187	0	7.26121436482488	0	1	1	ENSG00000044524	EPHA3	2042
ENSG00000044574.9	5865.07351909725	-0.484475068482407	0.193318223688866	-2.50610138681049	0.0122070611294652	0.438524129092675	ENSG00000044574	HSPA5	3309
ENSG00000046604.14	985.260112320933	-0.00614072817736311	0.185343643774228	-0.0331315822453739	0.973569657578705	1	ENSG00000046604	DSG2	1829
ENSG00000046647.14	84.837749488895	0.28770788931793	0.195545431584736	1.47130969507338	0.141207382585087	1	ENSG00000046647	GEMIN8	54960
ENSG00000046651.16	548.26142277544	-0.0148482833117029	0.249704448067549	-0.059463431375024	0.952582991449569	1	ENSG00000046651	OFD1	8481
ENSG00000046653.15	0.20828469725532	0	7.26121436482488	0	1	1	ENSG00000046653	GPM6B	2824
ENSG00000046774.10	1.60483820201387	0.690876934930151	1.28259822704746	0.538654210150087	0.59012547460491	1	ENSG00000046774	MAGEC2	51438
ENSG00000046889.19	0.0400618307557704	-1.16482218521211	7.26121436482488	-0.160416994553252	0.872552603261479	1	ENSG00000046889	PREX2	80243
ENSG00000047056.16	129.093986717037	-0.316562714843194	0.180317982121718	-1.75558039812972	0.0791600816532484	1	ENSG00000047056	WDR37	22884
ENSG00000047188.16	126.827281623677	-0.108632349573707	0.25380326679228	-0.428017932734551	0.66863806448265	1	ENSG00000047188	YTHDC2	64848
ENSG00000047230.15	63.2526420347121	0.170538018066851	0.256180607506728	0.665694486895823	0.505606398097736	1	ENSG00000047230	CTPS2	56474
ENSG00000047249.18	443.223627833534	-0.22637874192716	0.150280003539017	-1.50637966859234	0.131969736913401	1	ENSG00000047249	ATP6V1H	51606
ENSG00000047315.17	569.014813489137	-0.0629657875208069	0.323750568618047	-0.194488577393334	0.845793338887787	1	ENSG00000047315	POLR2B	5431
ENSG00000047346.13	80.2987709407611	-0.0315612534701869	0.277589459096016	-0.113697593463987	0.909477520289067	1	ENSG00000047346	ATOSA	56204
ENSG00000047365.12	84.9647751942714	0.327249883460863	0.232020294814861	1.41043646083628	0.158410845708877	1	ENSG00000047365	ARAP2	116984
ENSG00000047410.14	1421.61667053847	-0.0906662384533565	0.326782099612186	-0.277451667520822	0.78143331320297	1	ENSG00000047410	TPR	7175
ENSG00000047457.14	0.198382982799567	-0.756392820708121	7.24753219619814	-0.104365568890457	0.916879245476298	1	ENSG00000047457	CP	1356
ENSG00000047578.13	36.8698527817263	-0.103527309741326	0.301472242759151	-0.343405776909402	0.731293214141379	1	ENSG00000047578	KATNIP	23247
ENSG00000047579.20	157.6112705659	-0.112482130593172	0.157653754366407	-0.713475749722711	0.475551413936454	1	ENSG00000047579	DTNBP1	84062
ENSG00000047597.7	32.5468986420743	0.169224435861935	0.336948352519382	0.502226630866821	0.61550811212491	1	ENSG00000047597	XK	7504
ENSG00000047617.16	1.95753367836317	-1.66042346380829	1.06861150887448	-1.5538139445617	0.120228803329609	1	ENSG00000047617	ANO2	57101
ENSG00000047621.12	79.546797029819	-0.0910653975056467	0.298678173684835	-0.304894717890363	0.760446338862591	1	ENSG00000047621	C12orf4	57102
ENSG00000047634.15	31.5822982568259	-0.907843250104874	0.432105992257396	-2.10097352587532	0.0356432902816561	0.765045045621682	ENSG00000047634	SCML1	6322
ENSG00000047644.19	285.907696818036	-0.103837167756665	0.160415513538356	-0.647301283188158	0.517436971211147	1	ENSG00000047644	WWC3	55841
ENSG00000047648.23	0.0932298136491552	0	7.26121436482488	0	1	1	ENSG00000047648	ARHGAP6	395
ENSG00000047662.5	0.0854839421794815	0	7.26121436482488	0	1	1	ENSG00000047662	FAM184B	27146
ENSG00000047849.22	748.185513625882	-0.0253439223278463	0.114031589014495	-0.222253522439511	0.824116530956912	1	ENSG00000047849	MAP4	4134
ENSG00000047932.14	851.131490357334	-0.047990412563479	0.129042402120667	-0.37189646019301	0.709969940774665	1	ENSG00000047932	GOPC	57120
ENSG00000047936.11	0.0261973741076554	-1.16482218521211	7.26121436482488	-0.160416994553252	0.872552603261479	1	ENSG00000047936	ROS1	6098
ENSG00000048028.11	216.364407677899	0.34471765091628	0.223166969249385	1.54466251020806	0.122427917473748	1	ENSG00000048028	USP28	57646
ENSG00000048052.23	1.8542628973548	0.231126945536798	1.05581081443618	0.218909431857091	0.826720599100823	1	ENSG00000048052	HDAC9	9734
ENSG00000048140.18	35.5630769421866	0.83093592213843	0.322470268937572	2.57678304693353	0.00997245208772795	0.389519637731312	ENSG00000048140	TSPAN17	26262
ENSG00000048162.21	443.333898873232	0.112615281705136	0.180563032093947	0.623689580304249	0.532831467339117	1	ENSG00000048162	NOP16	51491
ENSG00000048342.18	10.0240261377095	-1.13192806923585	0.467535111146387	-2.42105468070704	0.0154755492268997	0.493639619352715	ENSG00000048342	CC2D2A	57545
ENSG00000048392.12	289.405455700775	-0.413513711723958	0.194559024266906	-2.12538952270176	0.0335541238039718	0.742628916524301	ENSG00000048392	RRM2B	50484
ENSG00000048405.10	211.314029854509	0.104108623678501	0.200386945519765	0.519537953974314	0.603385652933772	1	ENSG00000048405	ZNF800	168850
ENSG00000048462.11	0	NA	NA	NA	NA	NA	ENSG00000048462	TNFRSF17	608
ENSG00000048471.14	40.4224398828197	-0.595158689973953	0.25558878082048	-2.32857908732692	0.0198813750034788	0.570652362157934	ENSG00000048471	SNX29	92017
ENSG00000048540.15	0.0242370198327537	0	7.26121436482488	0	1	1	ENSG00000048540	LMO3	55885
ENSG00000048544.6	648.118392072098	-0.063397959813661	0.17963510377273	-0.352926340576898	0.724143662966094	1	ENSG00000048544	MRPS10	55173
ENSG00000048545.17	0.0156242840692569	0	7.26121436482488	0	1	1	ENSG00000048545	GUCA1A	2978
ENSG00000048649.14	429.524016272952	0.267140429390878	0.190617931273008	1.4014443846223	0.161081227541137	1	ENSG00000048649	RSF1	51773
ENSG00000048707.15	140.78693753457	-0.215884484069267	0.189911861099973	-1.13676145775656	0.255638019615512	1	ENSG00000048707	VPS13D	55187
ENSG00000048740.18	5.67511329725713	1.07267944941556	0.756626870496366	1.41771260213354	0.156274689302858	1	ENSG00000048740	CELF2	10659
ENSG00000048828.17	3379.34956687567	-0.32579313656834	0.178591606221785	-1.8242354355879	0.0681164865596471	1	ENSG00000048828	FAM120A	23196
ENSG00000048991.17	191.888057789125	0.297053916142034	0.141566750031533	2.09833111289104	0.0358759059258484	0.767460800605711	ENSG00000048991	R3HDM1	23518
ENSG00000049089.15	17.5854229877595	-0.403775940262083	0.361729478275443	-1.11623731133857	0.264320567353773	1	ENSG00000049089	COL9A2	1298
ENSG00000049130.16	22.1777160354194	0.42024066060805	0.517453213022979	0.812132672155981	0.41671550747173	1	ENSG00000049130	KITLG	4254
ENSG00000049167.16	69.2757191982421	0.159023008023206	0.216774293090151	0.733587944199049	0.463199910752425	1	ENSG00000049167	ERCC8	1161
ENSG00000049192.15	39.0338462626769	-0.848970126053056	0.342315836340783	-2.4800784419681	0.0131353482307221	0.456577206237914	ENSG00000049192	ADAMTS6	11174
ENSG00000049239.13	49.6701786499564	0.333119739178238	0.248184544060839	1.34222596511319	0.179522739988605	1	ENSG00000049239	H6PD	9563
ENSG00000049245.13	430.077933945566	0.166457823438492	0.175591547954181	0.947983119790754	0.343138047704221	1	ENSG00000049245	VAMP3	9341
ENSG00000049246.15	33.743050441089	0.958626203093894	0.486672585500693	1.96975591322378	0.0488663514811597	0.896338740804769	ENSG00000049246	PER3	8863
ENSG00000049247.14	3.05192116075027	0.521960559403209	0.962258596632034	0.542432731939319	0.587520436047665	1	ENSG00000049247	UTS2	10911
ENSG00000049249.9	0.573568373611624	-1.95842462435872	3.12745334591293	-0.626204265178906	0.531180970006822	1	ENSG00000049249	TNFRSF9	3604
ENSG00000049283.18	57.1135724236425	-0.441223080600032	0.240993907374143	-1.83084744924706	0.0671233158397545	1	ENSG00000049283	EPN3	55040
ENSG00000049323.16	165.096656145695	-0.44382221509161	0.240035347681246	-1.84898690704913	0.064459703318108	1	ENSG00000049323	LTBP1	4052
ENSG00000049449.10	401.023222330308	-0.647599384354821	0.298003198747389	-2.1731289700141	0.0297706118699716	0.700931120545386	ENSG00000049449	RCN1	5954
ENSG00000049540.18	0.0755023446446887	0	7.26121436482488	0	1	1	ENSG00000049540	ELN	2006
ENSG00000049541.11	127.812480672259	0.328263319518714	0.218602038762551	1.50164802385617	0.133188033772485	1	ENSG00000049541	RFC2	5982
ENSG00000049618.24	662.577938301041	0.428168197748155	0.0962492220812547	4.4485367101117	8.64572741121933e-06	0.0024164808114358	ENSG00000049618	ARID1B	57492
ENSG00000049656.14	740.40562575553	0.0419183004092741	0.136908784121222	0.30617685109349	0.759469996738341	1	ENSG00000049656	CLPTM1L	81037
ENSG00000049759.20	540.072954869755	0.0625152609461543	0.14836519359028	0.421360694064096	0.673491716485481	1	ENSG00000049759	NEDD4L	23327
ENSG00000049768.17	0.150308253489536	0	7.26121436482488	0	1	1	ENSG00000049768	FOXP3	50943
ENSG00000049769.14	2.05245558846823	2.35311927166642	1.58683433789092	1.48290165865328	0.138100540706372	1	ENSG00000049769	PPP1R3F	89801
ENSG00000049860.14	1064.96783717827	-0.0175917868221371	0.440997577245952	-0.0398908922175913	0.968180112282548	1	ENSG00000049860	HEXB	3074
ENSG00000049883.15	103.645077487511	-0.461011481433228	0.187202333906645	-2.46263746723973	0.0137919291194	0.467951234868079	ENSG00000049883	PTCD2	79810
ENSG00000050030.16	0.200855156476801	-1.9520819998557	7.24344419539693	-0.269496381444646	0.787547726438208	1	ENSG00000050030	NEXMIF	340533
ENSG00000050130.18	112.58953458422	0.221938755779272	0.3248299433795	0.683245988563253	0.494451417245821	1	ENSG00000050130	JKAMP	51528
ENSG00000050165.19	60.9420470358668	-0.121805922322967	0.319123443270048	-0.381689045075552	0.702692026761953	1	ENSG00000050165	DKK3	27122
ENSG00000050327.15	227.182091960516	0.126216137643387	0.227988450851203	0.553607593595878	0.579847428030176	1	ENSG00000050327	ARHGEF5	7984
ENSG00000050344.9	222.934044907732	-0.170064090043256	0.245815877200433	-0.69183525482607	0.489040794004256	1	ENSG00000050344	NFE2L3	9603
ENSG00000050393.11	446.389222256767	0.0486942555513818	0.146017533656891	0.333482249233182	0.738770286427627	1	ENSG00000050393	MCUR1	63933
ENSG00000050405.13	2055.11828497027	-0.380593793176762	0.256755047026498	-1.48232253887295	0.13825449390898	1	ENSG00000050405	LIMA1	51474
ENSG00000050426.16	90.8199801675754	0.5736062745948	0.212462811615949	2.69979612070492	0.006938198001499	0.317393307223754	ENSG00000050426	LETMD1	25875
ENSG00000050438.17	5.85276825900837	-0.605959945601052	0.672831313753201	-0.900611985819855	0.367794659588168	1	ENSG00000050438	SLC4A8	9498
ENSG00000050555.19	0.100887110635084	0	7.26121436482488	0	1	1	ENSG00000050555	LAMC3	10319
ENSG00000050628.20	16.1942120804311	0.937241382549533	1.13341999474612	0.82691445968312	0.408285547104238	1	ENSG00000050628	PTGER3	5733
ENSG00000050730.16	0.0959182293292651	0.758720490347104	7.26121436482488	0.104489476859757	0.916780918816398	1	ENSG00000050730	TNIP3	79931
ENSG00000050748.18	134.224540733094	-0.0819247426067399	0.386434314756058	-0.212001728310427	0.832105685973599	1	ENSG00000050748	MAPK9	5601
ENSG00000050767.18	0	NA	NA	NA	NA	NA	ENSG00000050767	COL23A1	91522
ENSG00000050820.17	168.76029822354	-0.361035108807243	0.258300214326297	-1.39773445310102	0.162192824124342	1	ENSG00000050820	BCAR1	9564
ENSG00000051009.11	44.3068865401875	0.233395640642732	0.245586976075629	0.950358379635157	0.341930184432215	1	ENSG00000051009	FHIP1B	84067
ENSG00000051108.15	886.340344874233	-0.241588489435588	0.265546382979998	-0.90977887450188	0.362939137815763	1	ENSG00000051108	HERPUD1	9709
ENSG00000051128.19	40.5350556538407	0.168189268018996	0.348014031538283	0.483283008088984	0.628894803271656	1	ENSG00000051128	HOMER3	9454
ENSG00000051180.17	582.86893968263	-0.0620129020563968	0.164024146486112	-0.378071786288169	0.70537726677329	1	ENSG00000051180	RAD51	5888
ENSG00000051341.15	56.897484845822	-0.112561124275325	0.2669413210018	-0.42166991551887	0.673265966354993	1	ENSG00000051341	POLQ	10721
ENSG00000051382.9	686.816769880559	-0.274227005070522	0.197062314101394	-1.39157507776664	0.164051110109522	1	ENSG00000051382	PIK3CB	5291
ENSG00000051523.11	25.6590611603217	0.242252213289042	0.481905494426868	0.50269651641377	0.615177659279727	1	ENSG00000051523	CYBA	1535
ENSG00000051596.10	21.7352429131714	-0.480989184857877	1.24279806037569	-0.387021190484056	0.698740520326461	1	ENSG00000051596	THOC3	84321
ENSG00000051620.11	1018.12703410744	0.0320248956294018	0.102066534583984	0.313764896201609	0.75369960769041	1	ENSG00000051620	HEBP2	23593
ENSG00000051825.15	75.6355280519583	0.0108353789741111	0.207106958434986	0.0523177929703045	0.958275475991734	1	ENSG00000051825	MPHOSPH9	10198
ENSG00000052126.15	432.937462752372	0.023967629643527	0.193255841833937	0.124020207700226	0.901299275153025	1	ENSG00000052126	PLEKHA5	54477
ENSG00000052344.16	558.838038245887	0.77580877334556	0.260135519470493	2.98232542378189	0.00286067745789042	0.181086906541824	ENSG00000052344	PRSS8	5652
ENSG00000052723.12	156.2014126887	-0.013123669689579	0.180156632367676	-0.0728458870323202	0.941928755356656	1	ENSG00000052723	SIKE1	80143
ENSG00000052749.14	144.221016989946	0.435659504231021	0.312167899572204	1.39559354061725	0.162836928688916	1	ENSG00000052749	RRP12	23223
ENSG00000052795.13	183.42181366205	0.665960187944954	0.190360156511601	3.49842214961811	0.000468019700632398	0.0509872324979685	ENSG00000052795	FNIP2	57600
ENSG00000052802.13	1882.75022061809	0.153009242987654	0.190193548980278	0.804492285926693	0.421112722655737	1	ENSG00000052802	MSMO1	6307
ENSG00000052841.15	225.715098557363	0.173219640075643	0.166886544610743	1.03794850854916	0.299294028109536	1	ENSG00000052841	TTC17	55761
ENSG00000052850.8	0	NA	NA	NA	NA	NA	ENSG00000052850	ALX4	60529
ENSG00000053108.17	0.117846713510243	0	7.26121436482488	0	1	1	ENSG00000053108	FSTL4	23105
ENSG00000053254.16	433.713909260619	0.278799871305928	0.21856112772986	1.27561508398933	0.20209161929313	1	ENSG00000053254	FOXN3	1112
ENSG00000053328.9	0	NA	NA	NA	NA	NA	ENSG00000053328	METTL24	728464
ENSG00000053371.13	309.157594508297	-0.254918249739613	0.173115554451566	-1.47253232412997	0.140877184816302	1	ENSG00000053371	AKR7A2	8574
ENSG00000053372.5	393.51951247843	0.141876242894654	0.161200466436835	0.880123029608273	0.37879266458466	1	ENSG00000053372	MRTO4	51154
ENSG00000053438.11	0.0347831889844039	0	7.26121436482488	0	1	1	ENSG00000053438	NNAT	4826
ENSG00000053501.13	24.9853660069416	0.0698798642393706	0.34710471768717	0.2013221390507	0.840446692491115	1	ENSG00000053501	USE1	55850
ENSG00000053524.13	2.39318445270595	2.46472615996005	1.5007372402326	1.64234357213528	0.10051882196353	1	ENSG00000053524	MCF2L2	23101
ENSG00000053702.15	0	NA	NA	NA	NA	NA	ENSG00000053702	NRIP2	83714
ENSG00000053747.17	7.53090845782917	-1.80011329632985	0.542545486351533	-3.31790299912937	0.000906959753315705	0.0809693650854295	ENSG00000053747	LAMA3	3909
ENSG00000053770.12	103.677382583145	-0.0722145925304163	0.19477105494132	-0.370766552310213	0.71081141589426	1	ENSG00000053770	AP5M1	55745
ENSG00000053900.11	150.38443797875	-0.018396218442804	0.208370715186455	-0.0882860071116169	0.929649360233211	1	ENSG00000053900	ANAPC4	29945
ENSG00000053918.18	2.14264319286223	-1.01827371905768	1.85999437138272	-0.54746064543233	0.58406230063546	1	ENSG00000053918	KCNQ1	3784
ENSG00000054116.12	345.006915102571	-0.0781002622221007	0.169246127867217	-0.461459669454739	0.644468850148524	1	ENSG00000054116	TRAPPC3	27095
ENSG00000054118.15	1306.44920456631	0.0179005026108316	0.147606547864066	0.121271738075716	0.903475804524199	1	ENSG00000054118	THRAP3	9967
ENSG00000054148.18	202.95736324661	-0.157165736940162	0.288061879805487	-0.545597137136949	0.585342892701791	1	ENSG00000054148	PHPT1	29085
ENSG00000054179.12	5.60362620409063	2.09857720849614	1.45586729521249	1.44146188007461	0.149454239232328	1	ENSG00000054179	ENTPD2	954
ENSG00000054219.11	0.35897989064914	-2.56430325453965	4.47403491286176	-0.573152267356676	0.566541600264017	1	ENSG00000054219	LY75	4065
ENSG00000054267.22	799.356867127086	-0.24484160512031	0.208262548552716	-1.1756391479015	0.239739104866743	1	ENSG00000054267	ARID4B	51742
ENSG00000054277.14	1558.59622403938	-0.146765553796149	0.140091640357174	-1.0476396266184	0.294804673020021	1	ENSG00000054277	OPN3	23596
ENSG00000054282.16	980.577257821592	0.1144227720636	0.141506365362132	0.808605123669016	0.41874231669259	1	ENSG00000054282	SDCCAG8	10806
ENSG00000054356.14	0.733259867865453	-0.782397049702991	1.90771418206578	-0.410122783097292	0.681715880634835	1	ENSG00000054356	PTPRN	5798
ENSG00000054392.13	55.5169318978537	0.393346217318128	0.286055798320058	1.37506814973919	0.169110317601646	1	ENSG00000054392	HHAT	55733
ENSG00000054523.19	414.989674844147	0.519720033532987	0.150409552692954	3.45536586093	0.000549546563426486	0.0573249486384381	ENSG00000054523	KIF1B	23095
ENSG00000054598.9	259.026203217744	-0.0567345501647085	0.189290257604201	-0.299722504912737	0.764388830920349	1	ENSG00000054598	FOXC1	2296
ENSG00000054611.14	132.669212692309	-0.118839651568222	0.246770492556388	-0.481579666746691	0.6301045734114	1	ENSG00000054611	TBC1D22A	25771
ENSG00000054654.19	725.254326588976	-0.461091624326215	0.354476040052267	-1.3007695083093	0.193337361959319	1	ENSG00000054654	SYNE2	23224
ENSG00000054690.14	65.3659885222516	0.0818534830718947	0.218792104772872	0.374115341853248	0.708318504990156	1	ENSG00000054690	PLEKHH1	57475
ENSG00000054793.14	207.071652442203	0.240469169723951	0.178080329776428	1.35034099513321	0.17690662818107	1	ENSG00000054793	ATP9A	10079
ENSG00000054796.13	0	NA	NA	NA	NA	NA	ENSG00000054796	SPO11	23626
ENSG00000054803.4	0.0271782393286216	0	7.26121436482488	0	1	1	ENSG00000054803	CBLN4	140689
ENSG00000054938.16	0.116374238797676	-1.16482218521211	7.26121436482488	-0.160416994553252	0.872552603261479	1	ENSG00000054938	CHRDL2	25884
ENSG00000054965.11	37.5753855714459	0.557913569091254	0.336182931664881	1.65955352441094	0.0970043045394224	1	ENSG00000054965	FAM168A	23201
ENSG00000054967.13	49.64062341876	-0.792197191073838	0.36240738501801	-2.18593004398757	0.0288207237888716	0.689174121301647	ENSG00000054967	RELT	84957
ENSG00000054983.17	42.0492306134413	0.0523660830616509	0.279096219303209	0.187627346555922	0.851168787498708	1	ENSG00000054983	GALC	2581
ENSG00000055044.11	1035.57142004666	0.0598948952930917	0.15698496426102	0.381532687382111	0.702808021114977	1	ENSG00000055044	NOP58	51602
ENSG00000055070.17	372.07464258227	-0.0285587335359617	0.167018170844367	-0.1709917752756	0.864230232733019	1	ENSG00000055070	SZRD1	26099
ENSG00000055118.17	6.78513672951449	-1.06194167549495	0.77237006876897	-1.37491303513031	0.169158407557603	1	ENSG00000055118	KCNH2	3757
ENSG00000055130.17	368.207449968016	-0.171395879761991	0.103558740055974	-1.65505953113519	0.0979124227973598	1	ENSG00000055130	CUL1	8454
ENSG00000055147.19	181.934075006406	0.311165817903988	0.145110232338242	2.14434098057732	0.0320055754820452	0.727087354005503	ENSG00000055147	FAM114A2	10827
ENSG00000055163.20	93.0345569190142	0.0898357606084215	0.163187804649151	0.550505356705826	0.581972803803839	1	ENSG00000055163	CYFIP2	26999
ENSG00000055208.19	222.667762905846	-0.200704993989754	0.35980379541654	-0.557817890045882	0.576968745104641	1	ENSG00000055208	TAB2	23118
ENSG00000055211.14	393.545862082303	0.116002493154889	0.159252168055849	0.728420181470984	0.466356412943462	1	ENSG00000055211	GINM1	116254
ENSG00000055332.19	314.888439584982	-0.0550542096462412	0.14656245232945	-0.375636520617761	0.707187136311477	1	ENSG00000055332	EIF2AK2	5610
ENSG00000055483.19	279.030107194799	-0.37348861240741	0.188743346054111	-1.97881737404578	0.0478365716414982	0.890068392642542	ENSG00000055483	USP36	57602
ENSG00000055609.21	715.112956567546	-0.51969481354747	0.234041034885557	-2.22052860859035	0.0263829059043933	0.662955569958664	ENSG00000055609	KMT2C	58508
ENSG00000055732.13	7.25311893197803	0.968391495293054	0.806688932139618	1.20045219007102	0.229963770076428	1	ENSG00000055732	MCOLN3	55283
ENSG00000055813.6	0	NA	NA	NA	NA	NA	ENSG00000055813	CCDC85A	114800
ENSG00000055917.16	566.239684868629	-0.238045418215184	0.148169295984287	-1.60657723743541	0.108147139148948	1	ENSG00000055917	PUM2	23369
ENSG00000055950.16	400.324243059543	0.165088469322855	0.160727959319078	1.02712975404062	0.304359369806115	1	ENSG00000055950	MRPL43	84545
ENSG00000055955.17	0.115398338022804	0	7.26121436482488	0	1	1	ENSG00000055955	ITIH4	3700
ENSG00000055957.11	0.0701672776837352	0	7.26121436482488	0	1	1	ENSG00000055957	ITIH1	3697
ENSG00000056050.7	184.43459454098	0.0343857078451825	0.203017671323068	0.169372979313035	0.865503275813226	1	ENSG00000056050	HPF1	54969
ENSG00000056097.16	498.945623236094	-0.0159540671803396	0.332280762971459	-0.0480138152978478	0.961705232290472	1	ENSG00000056097	ZFR	51663
ENSG00000056277.16	13.1279202630571	0.178041956296113	0.546009697119671	0.326078377793153	0.74436505576915	1	ENSG00000056277	ZNF280C	55609
ENSG00000056291.19	112.703777514949	0.266118731088726	0.179868675659256	1.47951682033209	0.139002239229522	1	ENSG00000056291	NPFFR2	10886
ENSG00000056487.16	0.547083059313087	-1.16484327765874	4.06345986867644	-0.286662921575292	0.774370430818964	1	ENSG00000056487	PHF21B	112885
ENSG00000056558.11	0.546600950258478	2.54563164116137	2.77264134844718	0.918125109324742	0.358553370638946	1	ENSG00000056558	TRAF1	7185
ENSG00000056586.16	568.074341523562	-0.105868597244402	0.101409360042848	-1.04397263920875	0.296498048600486	1	ENSG00000056586	RC3H2	54542
ENSG00000056736.10	0.94737155693867	-2.05439308183989	1.9185516314551	-1.07080416714236	0.28425749282701	1	ENSG00000056736	IL17RB	55540
ENSG00000056972.20	109.329379681804	-0.161330715411292	0.215011649711129	-0.750334763851367	0.453053110212865	1	ENSG00000056972	TRAF3IP2	10758
ENSG00000056998.20	134.506018623869	-0.445237029829462	0.243398431587484	-1.82925184408771	0.0673618890907969	1	ENSG00000056998	GYG2	8908
ENSG00000057019.16	148.697915556274	-0.249750141780155	0.159773911660827	-1.56314719458288	0.118017977143	1	ENSG00000057019	DCBLD2	131566
ENSG00000057149.16	0	NA	NA	NA	NA	NA	ENSG00000057149	SERPINB3	6317
ENSG00000057252.13	260.899800438346	0.248153645186369	0.131004572480593	1.89423651776071	0.0581936229898415	0.964678828551582	ENSG00000057252	SOAT1	6646
ENSG00000057294.16	526.506811204048	-0.376767068595158	0.139371113558245	-2.7033368606738	0.00686471367043405	0.31547152486271	ENSG00000057294	PKP2	5318
ENSG00000057468.7	0.103720569726589	0.774559077027356	7.2601259150115	0.106686727764023	0.915037512217317	1	ENSG00000057468	MSH4	4438
ENSG00000057593.14	0.428359508110249	0	7.26121436482488	0	1	1	ENSG00000057593	F7	2155
ENSG00000057608.17	1467.26296288598	-0.13310284453603	0.145182192827497	-0.916798692345011	0.35924813799614	1	ENSG00000057608	GDI2	2665
ENSG00000057657.17	2.78993564687897	1.41175614192199	1.84141184502372	0.766670501081634	0.443277446724323	1	ENSG00000057657	PRDM1	639
ENSG00000057663.16	216.170799926153	0.0137773676495549	0.126462533389362	0.10894426420461	0.913246697805461	1	ENSG00000057663	ATG5	9474
ENSG00000057704.13	46.1887769986297	1.18163856170308	0.276304672912197	4.27657827588957	1.89787844237e-05	0.00452557741303318	ENSG00000057704	TMCC3	57458
ENSG00000057757.10	264.789163804094	-0.00272487876474446	0.13847076314086	-0.0196783689418435	0.984299946522812	1	ENSG00000057757	PITHD1	57095
ENSG00000057935.14	277.15796541514	0.0722978278152518	0.20299795710441	0.356150519180181	0.72172784546237	1	ENSG00000057935	MTA3	57504
ENSG00000058056.10	4.43858545893981	1.09184946285367	0.688596070474305	1.58561674931081	0.112826274396498	1	ENSG00000058056	USP13	8975
ENSG00000058063.16	123.04167129887	0.077007634117731	0.181518219963344	0.424241897773579	0.671389407921945	1	ENSG00000058063	ATP11B	23200
ENSG00000058085.15	321.580561299116	0.120966202019507	0.172548003274382	0.701058254653628	0.483266660938664	1	ENSG00000058085	LAMC2	3918
ENSG00000058091.17	134.561925998292	0.912662642084017	0.181581916324646	5.02617584700608	5.00357113669805e-07	0.000213211276250923	ENSG00000058091	CDK14	5218
ENSG00000058262.10	843.919534634634	-0.138784144134907	0.214005405157359	-0.648507658172741	0.516656659263935	1	ENSG00000058262	SEC61A1	29927
ENSG00000058272.19	1097.11348449036	-0.0812337919210617	0.119125187008233	-0.681919533233952	0.495289833325896	1	ENSG00000058272	PPP1R12A	4659
ENSG00000058335.16	19.6614323683821	-0.863378036436285	0.328673677090295	-2.62685483084516	0.00861780907034357	0.356624601322385	ENSG00000058335	RASGRF1	5923
ENSG00000058404.20	0.172085209318016	0	7.26121436482488	0	1	1	ENSG00000058404	CAMK2B	816
ENSG00000058453.17	13.2522967631404	0.871852974593868	0.434639162817616	2.00592364696717	0.0448643948770399	0.862362458236856	ENSG00000058453	CROCC	9696
ENSG00000058600.16	169.148848627306	0.0250042571383423	0.15946016964121	0.156805659962627	0.875398012032545	1	ENSG00000058600	POLR3E	55718
ENSG00000058668.15	1837.2883047594	-0.829618066171315	0.165213534947568	-5.02148971290155	5.12722503668016e-07	0.000213211276250923	ENSG00000058668	ATP2B4	493
ENSG00000058673.17	0.15690942006955	0.758720490347103	7.26121436482488	0.104489476859757	0.916780918816398	1	ENSG00000058673	ZC3H11A	9877
ENSG00000058729.11	113.477975101415	-0.0356402349027836	0.211267587581323	-0.168697126288076	0.866034879274588	1	ENSG00000058729	RIOK2	55781
ENSG00000058799.15	214.981774939067	0.124194678513524	0.175551276766266	0.707455284867453	0.479283591082367	1	ENSG00000058799	YIPF1	54432
ENSG00000058804.12	694.537115353823	0.0958966891798108	0.122392720165619	0.783516283076687	0.433323995554213	1	ENSG00000058804	NDC1	55706
ENSG00000058866.15	0.249750331735012	-1.07208851014604	7.23935358736767	-0.148091745652096	0.882270363633495	1	ENSG00000058866	DGKG	1608
ENSG00000059122.17	28.9889912275742	0.373362260277216	0.339897643160655	1.09845498428697	0.272005864054157	1	ENSG00000059122	FLYWCH1	84256
ENSG00000059145.19	101.460900061488	0.489988861061258	0.203725225670888	2.40514575182172	0.0161660167769396	0.507592086626948	ENSG00000059145	UNKL	64718
ENSG00000059377.18	0.0404467069975165	0	7.26121436482488	0	1	1	ENSG00000059377	TBXAS1	6916
ENSG00000059378.13	5.27882745765589	0.278580372970414	0.69494138828945	0.400868875656004	0.688516666136952	1	ENSG00000059378	PARP12	64761
ENSG00000059573.9	115.338880922821	-0.353696918526288	0.346054402114186	-1.02208472530738	0.306740801958891	1	ENSG00000059573	ALDH18A1	5832
ENSG00000059588.10	110.521686638004	0.261848126397498	0.211398601678402	1.2386464447662	0.215476460024365	1	ENSG00000059588	TARBP1	6894
ENSG00000059691.12	67.3334272879695	-0.152366680172986	0.242093635632517	-0.629370862124887	0.529106289281948	1	ENSG00000059691	GATB	5188
ENSG00000059728.11	166.384525373511	-1.28236445933949	0.334031245837385	-3.83905540370848	0.000123508560828067	0.0187178596252277	ENSG00000059728	MXD1	4084
ENSG00000059758.8	214.172889397396	-0.146109568563416	0.191401179163847	-0.763368173601172	0.445243855028041	1	ENSG00000059758	CDK17	5128
ENSG00000059769.20	170.270687172616	-0.289993267961234	0.276583701940854	-1.04848284959049	0.294416199933433	1	ENSG00000059769	DNAJC25	548645
ENSG00000059804.16	4070.64951873779	0.209007130670869	0.176073663027105	1.18704368999635	0.235210387658577	1	ENSG00000059804	SLC2A3	6515
ENSG00000059915.17	1.16863281127672	0	1.97794577478865	0	1	1	ENSG00000059915	PSD	5662
ENSG00000060069.18	68.8394095143572	-0.0889507704647427	0.238648686018491	-0.37272683939207	0.709351758656819	1	ENSG00000060069	CTDP1	9150
ENSG00000060138.13	847.774224567601	0.0902052615223713	0.147370504456891	0.612098478286464	0.540472604286478	1	ENSG00000060138	YBX3	8531
ENSG00000060140.9	30.8498198801468	0.0329416281565362	0.312777281258997	0.105319759874946	0.916122084059833	1	ENSG00000060140	STYK1	55359
ENSG00000060237.19	765.638481391704	0.00681183475214347	0.159557947747907	0.0426919175653087	0.965947122545725	1	ENSG00000060237	WNK1	65125
ENSG00000060303.5	0.216847919135022	0.791831252823108	6.61749628597081	0.119657226631438	0.904754685034852	1	ENSG00000060303	RPS17P5	NA
ENSG00000060339.14	2165.11236578169	-0.0522576813537303	0.180003046632101	-0.290315538161623	0.771574852761666	1	ENSG00000060339	CCAR1	55749
ENSG00000060491.17	137.182696330639	0.195828611486322	0.29423151535302	0.66555960618755	0.505692632544283	1	ENSG00000060491	OGFR	11054
ENSG00000060558.4	0.136210621523577	-1.16482218521211	7.26121436482488	-0.160416994553252	0.872552603261479	1	ENSG00000060558	GNA15	2769
ENSG00000060566.14	0.384010661836161	-1.92583580982991	3.51330552616252	-0.54815494852036	0.583585513309699	1	ENSG00000060566	CREB3L3	84699
ENSG00000060642.11	45.2111882288433	0.382699479180353	0.25800095752596	1.48332580952474	0.137987868282712	1	ENSG00000060642	PIGV	55650
ENSG00000060656.20	272.297049022123	-0.15604591200957	0.278454803554867	-0.560399425750337	0.575207023233006	1	ENSG00000060656	PTPRU	10076
ENSG00000060688.13	67.0968880118582	0.17670093606122	0.223060419246156	0.79216625100226	0.428263744251057	1	ENSG00000060688	SNRNP40	9410
ENSG00000060709.15	0.025016193276085	0	7.26121436482488	0	1	1	ENSG00000060709	RIMBP2	23504
ENSG00000060718.22	2.20971642660538	0.614548815310209	1.73016736559051	0.355196166297162	0.722442636576711	1	ENSG00000060718	COL11A1	1301
ENSG00000060749.16	350.660617549816	-0.361610851671896	0.249149914639233	-1.45137858945489	0.146674468301902	1	ENSG00000060749	QSER1	79832
ENSG00000060762.19	127.099570208091	-0.104020970276066	0.221362952223049	-0.469911379620797	0.638418333771194	1	ENSG00000060762	MPC1	51660
ENSG00000060971.19	284.92332401624	-0.292400904804293	0.133332548583804	-2.19301969331598	0.0283059602482957	0.684721593155225	ENSG00000060971	ACAA1	30
ENSG00000060982.15	2092.67111822586	-0.46355102259697	0.154664764120215	-2.99713399644582	0.00272530893782104	0.174305351636565	ENSG00000060982	BCAT1	586
ENSG00000061273.18	524.451007294324	-0.533588061130899	0.205075871429759	-2.60190561381406	0.00927073632373441	0.37322649103072	ENSG00000061273	HDAC7	51564
ENSG00000061337.15	19.1235578596408	0.0403071313370444	0.466900402494202	0.0863291852431952	0.93120473860562	1	ENSG00000061337	LZTS1	11178
ENSG00000061455.11	0.819907678768288	2.86139041443708	2.01335496229654	1.42120513671033	0.155257131816326	1	ENSG00000061455	PRDM6	93166
ENSG00000061492.12	0	NA	NA	NA	NA	NA	ENSG00000061492	WNT8A	7478
ENSG00000061656.11	11.3201232427009	2.14084729362564	1.19314177355167	1.79429414096608	0.0727662327874894	1	ENSG00000061656	SPAG4	6676
ENSG00000061676.15	596.13168417079	-0.174039150829147	0.297785746322228	-0.584444195125521	0.558921499967882	1	ENSG00000061676	NCKAP1	10787
ENSG00000061794.13	691.139327510573	-0.194933549761687	0.131816376849817	-1.4788264889406	0.139186694323136	1	ENSG00000061794	MRPS35	60488
ENSG00000061918.14	0.235163393948653	-1.16482218521211	7.26121436482488	-0.160416994553252	0.872552603261479	1	ENSG00000061918	GUCY1B1	2983
ENSG00000061936.10	362.980007589879	-0.0107157129662595	0.256794195393166	-0.0417287974514111	0.966714896903133	1	ENSG00000061936	SFSWAP	6433
ENSG00000061938.21	151.64922780188	0.892594790483261	0.185995344803765	4.79901683251801	1.59446395205177e-06	0.000588299334964241	ENSG00000061938	TNK2	10188
ENSG00000061987.16	143.51585622916	-0.172528653906189	0.260359191155738	-0.6626562831922	0.507550714430017	1	ENSG00000061987	MON2	23041
ENSG00000062038.15	292.555703750526	-0.194445070364175	0.161964230172553	-1.20054329376936	0.229928409072348	1	ENSG00000062038	CDH3	1001
ENSG00000062096.15	0.0819404113743722	0.758720490347103	7.26121436482488	0.104489476859757	0.916780918816398	1	ENSG00000062096	ARSF	416
ENSG00000062194.16	682.152400405891	-0.169381951248792	0.160560741574185	-1.05494001577298	0.291452759467416	1	ENSG00000062194	GPBP1	65056
ENSG00000062282.15	1.11939230286187	0	2.60580967031933	0	1	1	ENSG00000062282	DGAT2	84649
ENSG00000062370.17	8.36419727488216	0.316271797983801	0.624350999374848	0.506560890109055	0.612462955769172	1	ENSG00000062370	ZNF112	7771
ENSG00000062485.19	436.388965535388	0.225355659751215	0.133746858319782	1.68494170691024	0.0919998188090497	1	ENSG00000062485	CS	1431
ENSG00000062524.16	5.78388765376008	0.582837772562972	1.05093672986733	0.554588831086481	0.579175930239598	1	ENSG00000062524	LTK	4058
ENSG00000062582.14	2.59253806397565	0.0422515908637105	0.964279191847593	0.0438167609764087	0.965050466588162	1	ENSG00000062582	MRPS24	64951
ENSG00000062598.18	77.7303579747444	0.195857929571068	0.20250753466197	0.967163665776674	0.333462222687661	1	ENSG00000062598	ELMO2	63916
ENSG00000062650.20	530.360334059619	-0.370893053499254	0.233874175628216	-1.58586578660507	0.112769758405297	1	ENSG00000062650	WAPL	23063
ENSG00000062716.13	449.139825157507	-0.0415374385754547	0.18671164122026	-0.222468391922353	0.823949276351432	1	ENSG00000062716	VMP1	81671
ENSG00000062725.10	235.237637306764	-0.415536729456871	0.183629182604355	-2.26291226461636	0.0236410982030888	0.624428975698779	ENSG00000062725	APPBP2	10513
ENSG00000062822.15	24.8660858147332	0.867979723787086	0.511031577942116	1.69848549728057	0.0894161676173846	1	ENSG00000062822	POLD1	5424
ENSG00000063015.20	0.546847923845348	0	3.5738071286863	0	1	1	ENSG00000063015	SEZ6	124925
ENSG00000063046.18	258.812251960483	-0.483869131976586	0.404309613554526	-1.19677869571936	0.231392824168605	1	ENSG00000063046	EIF4B	1975
ENSG00000063127.16	2.69676102842157	-0.175738687025809	1.72812058794916	-0.101693532413943	0.918999935918275	1	ENSG00000063127	SLC6A16	28968
ENSG00000063169.11	31.8517474986736	-0.196077239325818	0.345141764749508	-0.568106382222748	0.56996273436623	1	ENSG00000063169	BICRA	29998
ENSG00000063176.16	55.1949402897308	0.33990978459563	0.308822999493788	1.10066214353464	0.271043728132468	1	ENSG00000063176	SPHK2	56848
ENSG00000063177.13	3468.99254105622	-0.0518703444249306	0.143868592539462	-0.360539736361867	0.718443546494779	1	ENSG00000063177	RPL18	6141
ENSG00000063180.9	10.2919760727988	-0.560720960906301	0.657778187118256	-0.852446876298582	0.393966112061304	1	ENSG00000063180	CA11	770
ENSG00000063241.8	19.2596505477686	0.463055949733201	0.581464949898498	0.796360898131577	0.425822298747963	1	ENSG00000063241	ISOC2	79763
ENSG00000063244.13	749.555184734447	0.0951873135676609	0.235512786439615	0.40417046992082	0.686087367265078	1	ENSG00000063244	U2AF2	11338
ENSG00000063245.15	215.009458870842	0.134688882646363	0.264482706704627	0.509254023919161	0.610574179899215	1	ENSG00000063245	EPN1	29924
ENSG00000063322.15	144.654153770698	0.348909514070659	0.212533538944202	1.64166802004017	0.100658822665638	1	ENSG00000063322	MED29	55588
ENSG00000063438.20	1.05239546948662	-0.646149592251357	1.67760123317913	-0.385162802382348	0.700116800743313	1	ENSG00000063438	AHRR	57491
ENSG00000063515.3	0.0523196228151329	0.758720490347103	7.26121436482488	0.104489476859757	0.916780918816398	1	ENSG00000063515	GSC2	2928
ENSG00000063587.15	44.4462098204386	-1.01944198464682	0.238031661967583	-4.28279992762331	1.84556109216692e-05	0.00446324735331914	ENSG00000063587	ZNF275	10838
ENSG00000063601.17	277.272619084142	0.032083889298883	0.150093244067586	0.213759716489543	0.830734440408194	1	ENSG00000063601	MTMR1	8776
ENSG00000063660.9	497.245696841815	0.37159988311477	0.197658652645116	1.88000817642907	0.0601069635888952	0.979273207984367	ENSG00000063660	GPC1	2817
ENSG00000063761.16	19.6096845475211	-0.172549263852645	0.346647793654539	-0.497765360147088	0.618649433928229	1	ENSG00000063761	ADCK1	57143
ENSG00000063854.13	187.196329466467	0.0428811105632163	0.163298579762545	0.262593285413568	0.792864075955098	1	ENSG00000063854	HAGH	3029
ENSG00000063978.16	159.068686140971	0.232517584119618	0.191230321286972	1.21590332827338	0.224021750082988	1	ENSG00000063978	RNF4	6047
ENSG00000064012.22	47.6807489274224	0.318792994834465	0.515357523014655	0.618586089458132	0.536189068104757	1	ENSG00000064012	CASP8	841
ENSG00000064042.18	17.5829975287967	-0.491529905752612	0.834418899069541	-0.58906851978151	0.555815309977853	1	ENSG00000064042	LIMCH1	22998
ENSG00000064102.15	273.596376935199	0.563061405273456	0.152103012043161	3.70184257175448	0.000214039415462286	0.0275911715160028	ENSG00000064102	INTS13	55726
ENSG00000064115.11	690.963143784765	-0.165377598840794	0.532214202518171	-0.310735034988375	0.756002060735435	1	ENSG00000064115	TM7SF3	51768
ENSG00000064195.7	685.508001626891	-0.606594876295344	0.248614202725575	-2.43990435640925	0.0146911509183363	0.47885976002674	ENSG00000064195	DLX3	1747
ENSG00000064199.7	17.7509369015153	0.14679532789101	0.347210981883054	0.422784230771978	0.672452693940449	1	ENSG00000064199	SPA17	53340
ENSG00000064201.16	0	NA	NA	NA	NA	NA	ENSG00000064201	TSPAN32	10077
ENSG00000064205.11	0.193663389944375	0	7.26121436482488	0	1	1	ENSG00000064205	CCN5	8839
ENSG00000064218.5	0.0217042988815203	0.758720490347102	7.26121436482488	0.104489476859757	0.916780918816398	1	ENSG00000064218	DMRT3	58524
ENSG00000064225.12	288.196687475998	-0.0455234081483885	0.144659847841507	-0.314692769470248	0.752994934669691	1	ENSG00000064225	ST3GAL6	10402
ENSG00000064270.13	26.9482110165671	-1.22456656723814	0.473077118832155	-2.58851362386987	0.00963911339452918	0.382194270373421	ENSG00000064270	ATP2C2	9914
ENSG00000064300.9	4.05835715804079	0.469998361687875	1.73625611793955	0.270696446700289	0.786624509937222	1	ENSG00000064300	NGFR	4804
ENSG00000064309.16	2.93027032297332	1.07635159867301	1.3627861578508	0.789816944112846	0.429634682078939	1	ENSG00000064309	CDON	50937
ENSG00000064313.12	237.076036602116	0.0565485827852176	0.13078369508669	0.432382513338031	0.665463425284309	1	ENSG00000064313	TAF2	6873
ENSG00000064393.16	1.0255122805659	-1.05282101586893	2.02245711284695	-0.520565310968155	0.602669619742082	1	ENSG00000064393	HIPK2	28996
ENSG00000064419.14	600.121347305981	0.140664982793593	0.144758384681035	0.971722523040985	0.331188608699474	1	ENSG00000064419	TNPO3	23534
ENSG00000064489.23	0	NA	NA	NA	NA	NA	ENSG00000064489	BORCS8-MEF2B	NA
ENSG00000064490.14	47.0960545004057	0.0412735620832608	0.294863726414828	0.139975040623326	0.88867971091305	1	ENSG00000064490	RFXANK	8625
ENSG00000064545.15	158.084884647063	0.559942776065296	0.314574333610997	1.78000146940698	0.0750757202207381	1	ENSG00000064545	TMEM161A	54929
ENSG00000064547.14	112.205297088559	-0.420216712695417	0.179038720849197	-2.34707168763433	0.0189216138550771	0.553351724566273	ENSG00000064547	LPAR2	9170
ENSG00000064601.21	239.05049190572	0.388879005844666	0.209984776996207	1.85193903771268	0.0640345774144145	1	ENSG00000064601	CTSA	5476
ENSG00000064607.17	206.683516140406	0.398036198346779	0.200745460969503	1.98279052699104	0.0473908325980619	0.885953947785807	ENSG00000064607	SUGP2	10147
ENSG00000064651.14	837.488723164405	0.417725687074617	0.147237124537081	2.83709484539286	0.00455260858791947	0.244471496440104	ENSG00000064651	SLC12A2	6558
ENSG00000064652.11	497.385070208907	-0.0786927606191429	0.130312239939618	-0.603878504855773	0.545924420735572	1	ENSG00000064652	SNX24	28966
ENSG00000064655.19	1.76052684931961	1.53298117258455	1.54512360384866	0.992141449891862	0.321128529175549	1	ENSG00000064655	EYA2	2139
ENSG00000064666.15	579.910691946439	0.464230346529752	0.268733713709208	1.72747341642474	0.0840826754228611	1	ENSG00000064666	CNN2	1265
ENSG00000064687.13	82.4107457378814	0.116062250606492	0.226100560680975	0.513321374599574	0.607726534629651	1	ENSG00000064687	ABCA7	10347
ENSG00000064692.20	0.437620761843269	0.758733516275618	4.28844879952863	0.176924932940558	0.859567353904949	1	ENSG00000064692	SNCAIP	9627
ENSG00000064703.13	124.100455209329	0.156292925724273	0.173139539606191	0.902699210589122	0.366685555538964	1	ENSG00000064703	DDX20	11218
ENSG00000064726.10	59.2520272486457	0.331601328746488	0.20221679987806	1.63983076058195	0.101040360462387	1	ENSG00000064726	BTBD1	53339
ENSG00000064763.11	231.868670380267	-0.180702718332824	0.208388652668677	-0.867142793135327	0.38586377609526	1	ENSG00000064763	FAR2	55711
ENSG00000064787.13	2.06591594639219	0.189384212824809	1.23297675159509	0.153599175799385	0.877925786844225	1	ENSG00000064787	BCAS1	8537
ENSG00000064835.12	0	NA	NA	NA	NA	NA	ENSG00000064835	POU1F1	5449
ENSG00000064886.14	3.32361586349231	0.677298244468485	0.878108645853108	0.771314856842652	0.440520328321356	1	ENSG00000064886	CHI3L2	1117
ENSG00000064932.16	152.624477862085	0.0572188368527907	0.230673682853019	0.248050996303941	0.804094950117677	1	ENSG00000064932	SBNO2	22904
ENSG00000064933.18	81.2888538501827	0.0351411364445523	0.230310741951696	0.152581404352918	0.878728390446709	1	ENSG00000064933	PMS1	5378
ENSG00000064961.19	511.020740491846	0.299061628687379	0.159424971384699	1.87587694756884	0.0606721787629031	0.983766345048137	ENSG00000064961	HMG20B	10362
ENSG00000064989.13	0.374329168381833	-1.90549180905337	4.3803355630898	-0.435010464748338	0.663554831556642	1	ENSG00000064989	CALCRL	10203
ENSG00000064995.18	636.512228226869	0.256011110432397	0.153667656888888	1.66600516735614	0.0957123852290414	1	ENSG00000064995	TAF11	6882
ENSG00000064999.15	182.135543565434	0.417044981790533	0.168305442063451	2.4779055072581	0.013215613979429	0.458432574857119	ENSG00000064999	ANKS1A	23294
ENSG00000065000.19	1752.17553694766	0.121980209602524	0.120371881413977	1.01336132799167	0.31088760399602	1	ENSG00000065000	AP3D1	8943
ENSG00000065029.15	66.9736642818639	0.197586642975169	0.207504605019752	0.952203653294154	0.340993708597372	1	ENSG00000065029	ZNF76	7629
ENSG00000065054.14	9.12441954151344	0.0534000095904591	0.614191996082825	0.0869435126654728	0.930716412344505	1	ENSG00000065054	SLC9A3R2	9351
ENSG00000065057.9	48.0757718042641	0.372254637371602	0.322343060747759	1.15483992895041	0.248155982573292	1	ENSG00000065057	NTHL1	4913
ENSG00000065060.17	121.611162041701	0.133787963858776	0.188127622465377	0.711155342875808	0.476987978227016	1	ENSG00000065060	BLTP3A	54887
ENSG00000065135.12	1288.29046737868	0.00952281124977564	0.1404289117849	0.0678123267405369	0.945935031031892	1	ENSG00000065135	GNAI3	2773
ENSG00000065150.21	617.333564324507	0.018892838772767	0.113438698069872	0.166546681989686	0.867726749196482	1	ENSG00000065150	IPO5	3843
ENSG00000065154.12	425.266579012993	-0.275042640750898	0.579657011604473	-0.474492044855264	0.635149069471532	1	ENSG00000065154	OAT	4942
ENSG00000065183.16	327.120204545573	0.0703282007529564	0.133436562227885	0.52705345205798	0.598156469986805	1	ENSG00000065183	WDR3	10885
ENSG00000065243.20	332.475075656661	-0.208969229338598	0.316382876832433	-0.660494750634927	0.508936386045403	1	ENSG00000065243	PKN2	5586
ENSG00000065268.11	357.260605085165	0.172767814157451	0.238194207850303	0.725323322160836	0.468253701249242	1	ENSG00000065268	WDR18	57418
ENSG00000065308.5	140.420236595464	-0.378465235295782	0.395929828099011	-0.955889676493731	0.339127975177673	1	ENSG00000065308	TRAM2	9697
ENSG00000065320.9	9.89520319052207	0.0158537927260634	0.897418777558479	0.0176659917560398	0.985905311059218	1	ENSG00000065320	NTN1	9423
ENSG00000065325.13	0.176677651105956	0.758720490347102	7.26121436482488	0.104489476859757	0.916780918816398	1	ENSG00000065325	GLP2R	9340
ENSG00000065328.17	380.699457022543	-0.149886939072317	0.182868008287376	-0.819645494452862	0.412418230484483	1	ENSG00000065328	MCM10	55388
ENSG00000065357.20	142.453072341448	0.202685516945417	0.219909510639341	0.921676904087282	0.356697131118325	1	ENSG00000065357	DGKA	1606
ENSG00000065361.17	358.125591105208	-0.345697255088809	0.185370011788346	-1.86490388468834	0.0621948778382414	0.998485470530223	ENSG00000065361	ERBB3	2065
ENSG00000065371.17	0.0707371846391417	0	7.26121436482487	0	1	1	ENSG00000065371	ROPN1	54763
ENSG00000065413.20	13.4451931216304	-0.254906451433925	0.379629228260621	-0.671461606372754	0.501926510121285	1	ENSG00000065413	ANKRD44	91526
ENSG00000065427.15	1012.46650726538	0.0827799715517314	0.132114411400432	0.626577908301234	0.530935953184549	1	ENSG00000065427	KARS1	3735
ENSG00000065457.11	181.853975890708	0.281080598713755	0.183954447083436	1.52799023437724	0.126514962619448	1	ENSG00000065457	ADAT1	23536
ENSG00000065485.20	313.20340112483	-0.30862080566251	0.249674018693081	-1.23609499810187	0.216423253926301	1	ENSG00000065485	PDIA5	10954
ENSG00000065491.8	63.1005837532812	0.308435620538045	0.242886081892721	1.2698777061844	0.204128195528686	1	ENSG00000065491	TBC1D22B	55633
ENSG00000065518.8	782.766813808442	0.258970163903389	0.139852915176643	1.85173232589606	0.0640642696798389	1	ENSG00000065518	NDUFB4	4710
ENSG00000065526.12	277.42512294562	-0.302151019843485	0.278715925802932	-1.08408236441115	0.278328281418803	1	ENSG00000065526	SPEN	23013
ENSG00000065534.19	229.79771583544	-0.61314613929912	0.175888940514185	-3.48598460771142	0.000490329217176692	0.0525777860896479	ENSG00000065534	MYLK	4638
ENSG00000065548.18	2438.52918560474	-0.0199351576073155	0.15132478996797	-0.131737553453965	0.895191881002308	1	ENSG00000065548	ZC3H15	55854
ENSG00000065559.15	312.747363609503	-0.0456506501892508	0.153329577715456	-0.297728923991219	0.76591006583674	1	ENSG00000065559	MAP2K4	6416
ENSG00000065600.13	61.3266002009047	0.375767595741418	0.253197437795673	1.4840892507161	0.13778524454392	1	ENSG00000065600	PACC1	55248
ENSG00000065609.14	39.2933249869236	0.433735833852799	0.699181305184195	0.620348156675233	0.535028596493039	1	ENSG00000065609	SNAP91	9892
ENSG00000065613.15	752.809896177586	-0.0424130221250238	0.210032510239665	-0.20193551025328	0.839967140726347	1	ENSG00000065613	SLK	9748
ENSG00000065615.14	81.716397900316	0.143328141323012	0.203723121625444	0.703543810734099	0.481716914149131	1	ENSG00000065615	CYB5R4	51167
ENSG00000065618.21	15.8505865289493	-1.59625630664645	0.436982409368692	-3.65290746818061	0.00025928768637874	0.0323862667319731	ENSG00000065618	COL17A1	1308
ENSG00000065621.15	1.25510009221033	-0.241602592801912	1.26067904422312	-0.191644807541636	0.848020441655787	1	ENSG00000065621	GSTO2	119391
ENSG00000065665.21	29.5794063530254	0.617070797830777	0.324009043013497	1.90448634424402	0.0568468734835427	0.953131462615363	ENSG00000065665	SEC61A2	55176
ENSG00000065675.15	0.167387192018716	0	7.26121436482488	0	1	1	ENSG00000065675	PRKCQ	5588
ENSG00000065717.15	60.1163309981798	-0.598490576884744	0.359361736869732	-1.66542654790678	0.0958276865656221	1	ENSG00000065717	TLE2	7089
ENSG00000065802.12	171.919905785891	0.0929315378265772	0.164788376031207	0.563944739700438	0.572791740675499	1	ENSG00000065802	ASB1	51665
ENSG00000065809.14	949.760560497809	-0.788691692246175	0.227133639423499	-3.47236848864834	0.00051588770066856	0.0544058819556893	ENSG00000065809	FAM107B	83641
ENSG00000065833.9	100.899246630141	-0.425941477560997	0.199005408375989	-2.14035126500807	0.032326389892283	0.729515267330879	ENSG00000065833	ME1	4199
ENSG00000065882.16	156.427266729527	0.578019233936838	0.190133415060846	3.0400718030119	0.0023652175274024	0.157522563411903	ENSG00000065882	TBC1D1	23216
ENSG00000065883.16	110.612185113949	0.0609197818581251	0.191218178506569	0.31858781593839	0.750039093853452	1	ENSG00000065883	CDK13	8621
ENSG00000065911.13	1191.85468047854	-0.107927009578876	0.169510258320233	-0.63669898593974	0.524320934234243	1	ENSG00000065911	MTHFD2	10797
ENSG00000065923.10	301.041123078259	-0.382446618444392	0.176004733906362	-2.17293370443014	0.0297853073013949	0.700931120545386	ENSG00000065923	SLC9A7	84679
ENSG00000065970.9	247.636323678143	-0.277522037440405	0.175644316273719	-1.58002287422681	0.114101628152625	1	ENSG00000065970	FOXJ2	55810
ENSG00000065978.19	946.301009541233	-0.294085549036923	0.36668829847963	-0.802004182452142	0.422550538886964	1	ENSG00000065978	YBX1	4904
ENSG00000065989.16	55.1328475043277	0.0167312743376802	0.251640159482646	0.0664888878312526	0.946988604359707	1	ENSG00000065989	PDE4A	5141
ENSG00000066027.12	544.04877237035	0.222019437858446	0.191621476695798	1.15863546031902	0.246604808327112	1	ENSG00000066027	PPP2R5A	5525
ENSG00000066032.19	0.206063021884582	0	7.26121436482488	0	1	1	ENSG00000066032	CTNNA2	1496
ENSG00000066044.15	480.354660842591	-0.215282832649819	0.129697149624112	-1.65988869665796	0.0969368458000041	1	ENSG00000066044	ELAVL1	1994
ENSG00000066056.14	4.80297286115148	-1.0235363323438	0.676176104128005	-1.51371266463749	0.130098731439583	1	ENSG00000066056	TIE1	7075
ENSG00000066084.13	218.520719036795	0.220396867262975	0.147005047348742	1.49924693905322	0.133809582021488	1	ENSG00000066084	DIP2B	57609
ENSG00000066117.15	94.4530143929682	0.0898349653209696	0.198704094501218	0.452104248513203	0.651193883182217	1	ENSG00000066117	SMARCD1	6602
ENSG00000066135.13	223.435457390874	-0.204970732172909	0.159548065339776	-1.28469581712821	0.198898600546573	1	ENSG00000066135	KDM4A	9682
ENSG00000066136.20	116.254472213186	0.340610953795378	0.215937077427968	1.57736206237671	0.114712239518774	1	ENSG00000066136	NFYC	4802
ENSG00000066185.13	0.326175146640558	-1.6937934189044	4.57459269127404	-0.37026103376051	0.711188004415695	1	ENSG00000066185	ZMYND12	84217
ENSG00000066230.12	0.0712022383284498	-1.16482218521211	7.26121436482488	-0.160416994553252	0.872552603261479	1	ENSG00000066230	SLC9A3	6550
ENSG00000066248.15	5.19584845770722	0.399918191388177	1.42054240182831	0.281524994166639	0.778307760383478	1	ENSG00000066248	NGEF	25791
ENSG00000066279.19	489.832895302436	-0.178011033598344	0.334994532245134	-0.53138489277814	0.595152088151307	1	ENSG00000066279	ASPM	259266
ENSG00000066294.15	0.200154460444848	0	7.26121436482488	0	1	1	ENSG00000066294	CD84	8832
ENSG00000066322.15	256.961372008135	0.468950533941238	0.363491114554443	1.29012929109991	0.197005771392026	1	ENSG00000066322	ELOVL1	64834
ENSG00000066336.12	0	NA	NA	NA	NA	NA	ENSG00000066336	SPI1	6688
ENSG00000066379.15	69.2826603472897	-0.0797260373144358	0.305305713661092	-0.261135097533538	0.793988326491969	1	ENSG00000066379	POLR1H	30834
ENSG00000066382.17	0.129608419056173	0	7.26121436482488	0	1	1	ENSG00000066382	MPPED2	744
ENSG00000066405.13	0.0932890279367199	0	7.26121436482488	0	1	1	ENSG00000066405	CLDN18	51208
ENSG00000066422.5	287.620605600981	-0.351258275007997	0.319571473025684	-1.09915403800691	0.271700882722649	1	ENSG00000066422	ZBTB11	27107
ENSG00000066427.24	176.329704349148	0.190426824349298	0.14196494463589	1.34136511543538	0.179801937912536	1	ENSG00000066427	ATXN3	4287
ENSG00000066455.13	72.7273662095143	-0.366263834858952	0.386904631428337	-0.946651461645251	0.343816411547341	1	ENSG00000066455	GOLGA5	9950
ENSG00000066468.24	114.532267829992	-0.0472819987292785	0.345642931704928	-0.136794345818252	0.891193353013195	1	ENSG00000066468	FGFR2	2263
ENSG00000066557.6	155.993928275343	0.225624552003351	0.192073769938137	1.17467654264307	0.24012414751429	1	ENSG00000066557	LRRC40	55631
ENSG00000066583.12	393.2587219671	-0.0795082301232771	0.354651515496594	-0.224186917718221	0.822611862566807	1	ENSG00000066583	ISOC1	51015
ENSG00000066629.18	1.11314701262535	-1.00329926074333	1.82946778967686	-0.548410453796808	0.583410100037344	1	ENSG00000066629	EML1	2009
ENSG00000066651.20	133.424950422772	0.178554642061241	0.174121916178594	1.02545759879015	0.305147322410181	1	ENSG00000066651	TRMT11	60487
ENSG00000066654.14	508.314260190291	0.0387875869727056	0.108554860398368	0.357308616402485	0.720860780225772	1	ENSG00000066654	THUMPD1	55623
ENSG00000066697.15	242.108201008939	0.0393946384060549	0.175329603105202	0.224689029737992	0.822221199417829	1	ENSG00000066697	MSANTD3	91283
ENSG00000066735.15	19.0379642895484	0.0749472397350873	0.393850955822284	0.190293405734187	0.849079220704902	1	ENSG00000066735	KIF26A	26153
ENSG00000066739.12	148.756567584978	-1.29455851871154	0.403521898309279	-3.20814935728551	0.00133592101161384	0.104720851896599	ENSG00000066739	ATG2B	55102
ENSG00000066777.9	257.058931765281	-0.109044520402832	0.170029492558917	-0.641327094268936	0.521310189395131	1	ENSG00000066777	ARFGEF1	10565
ENSG00000066813.14	0.0701672776837352	0	7.26121436482488	0	1	1	ENSG00000066813	ACSM2B	348158
ENSG00000066827.16	397.477023934976	-0.212207904346314	0.172338757441928	-1.23134173354952	0.218195079286077	1	ENSG00000066827	ZFAT	57623
ENSG00000066855.16	149.563382347929	0.0379730883562755	0.363534706754862	0.104455194100302	0.916808123631974	1	ENSG00000066855	MTFR1	9650
ENSG00000066923.18	87.3423597019095	0.354770313218358	0.236479193978912	1.50021787223274	0.133557975183636	1	ENSG00000066923	STAG3	10734
ENSG00000066926.13	115.502007103607	0.0243193375774812	0.233058916623646	0.104348453729205	0.916892827242164	1	ENSG00000066926	FECH	2235
ENSG00000066933.16	183.835464428157	0.512160848348824	0.157245860489562	3.25707046757407	0.00112568483642413	0.0928654691880801	ENSG00000066933	MYO9A	4649
ENSG00000067048.17	0.050388922608236	0	7.26121436482488	0	1	1	ENSG00000067048	DDX3Y	8653
ENSG00000067057.18	1371.74606122932	0.20525492907366	0.211792291238652	0.96913314395553	0.33247876277894	1	ENSG00000067057	PFKP	5214
ENSG00000067064.12	562.098568877994	0.15516575968576	0.430557137102326	0.360383666451413	0.718560239474189	1	ENSG00000067064	IDI1	3422
ENSG00000067066.17	110.828332015568	-0.0906105345945797	0.167679557054643	-0.540379138555641	0.588935591603544	1	ENSG00000067066	SP100	6672
ENSG00000067082.15	1763.30150079173	0.521015676319228	0.178704092901261	2.91552178722121	0.00355094313010103	0.208764844471233	ENSG00000067082	KLF6	1316
ENSG00000067113.17	31.6687621772192	0.471977306895299	0.382280088918313	1.23463743097578	0.21696547175828	1	ENSG00000067113	PLPP1	8611
ENSG00000067141.17	3.01235857128877	1.15636576448699	1.3747272870886	0.841160116153614	0.400258240733924	1	ENSG00000067141	NEO1	4756
ENSG00000067167.8	759.32219434357	-0.201044371443113	0.201025996199522	-1.00009140730024	0.317266274103319	1	ENSG00000067167	TRAM1	23471
ENSG00000067177.15	152.721003957485	0.448170109745289	0.164003745615724	2.73268215956112	0.00628209225095048	0.297518143979389	ENSG00000067177	PHKA1	5255
ENSG00000067182.8	284.637823808113	0.343629574776	0.148822037469402	2.30899657482953	0.0209437713100181	0.588271546870105	ENSG00000067182	TNFRSF1A	7132
ENSG00000067191.16	1.91514822656821	-0.477886314346841	1.23338143043452	-0.387460279970716	0.698415484899842	1	ENSG00000067191	CACNB1	782
ENSG00000067208.15	597.267598078419	-0.256600361825109	0.154264376129703	-1.66338054360239	0.0962362852346087	1	ENSG00000067208	EVI5	7813
ENSG00000067221.14	19.1136916541373	0.100349232967376	0.387231898563013	0.259145058399796	0.795523320330691	1	ENSG00000067221	STOML1	9399
ENSG00000067225.19	1764.57904263315	0.142253903600036	0.209728813941256	0.678275440206706	0.497597067689805	1	ENSG00000067225	PKM	5315
ENSG00000067248.10	702.494508376057	0.114927459859275	0.213672658446212	0.537866944208055	0.590668910914809	1	ENSG00000067248	DHX29	54505
ENSG00000067334.14	721.973317037882	-0.215303785825259	0.225663863997931	-0.954090663923193	0.34003775147696	1	ENSG00000067334	DNTTIP2	30836
ENSG00000067365.15	44.6492278595309	-0.0924736826197092	0.281118801320264	-0.328948765381077	0.742194414065497	1	ENSG00000067365	METTL22	79091
ENSG00000067369.14	421.991109057293	0.0879298786020296	0.122060649110315	0.720378592469726	0.471291926993175	1	ENSG00000067369	TP53BP1	7158
ENSG00000067445.21	0.956053469674753	2.40418294597026	2.6692918015397	0.900681950389791	0.36775744818925	1	ENSG00000067445	TRO	7216
ENSG00000067533.6	264.644917480186	-0.109457146533159	0.241673855748287	-0.452912650374409	0.650611641300829	1	ENSG00000067533	RRP15	51018
ENSG00000067560.14	1998.445069143	-0.222451110556356	0.235509969348521	-0.944550717626563	0.344888297311974	1	ENSG00000067560	RHOA	387
ENSG00000067596.12	66.5163469091118	-0.229138570919798	0.216252020493451	-1.05959042785793	0.289330970225057	1	ENSG00000067596	DHX8	1659
ENSG00000067601.8	1.09819182569316	-0.581905496289157	1.25316390320215	-0.464349072617112	0.642397670945746	1	ENSG00000067601	PMS2P4	NA
ENSG00000067606.17	395.634191687036	-0.619544356343183	0.259058118417056	-2.39152650427956	0.0167784724766075	0.516828485076638	ENSG00000067606	PRKCZ	5590
ENSG00000067646.12	0.0606062807677712	0	7.26121436482488	0	1	1	ENSG00000067646	ZFY	7544
ENSG00000067704.10	502.457886393836	-0.30238860522892	0.307490800595226	-0.983406998334813	0.325407167309566	1	ENSG00000067704	IARS2	55699
ENSG00000067715.14	70.7801191444159	-0.398040973532724	0.366135562361122	-1.08714097851039	0.27697451009485	1	ENSG00000067715	SYT1	6857
ENSG00000067798.16	6.35096700915489	-0.650885171160031	0.687367667180741	-0.946924335020959	0.343677336618102	1	ENSG00000067798	NAV3	89795
ENSG00000067829.19	105.92232259717	0.28773817851981	0.235167065650711	1.22354793909442	0.221122809204453	1	ENSG00000067829	IDH3G	3421
ENSG00000067836.13	201.930084435198	0.0318839901859882	0.151661698703652	0.210230997400931	0.83348738769062	1	ENSG00000067836	ROGDI	79641
ENSG00000067840.13	0.13913736810111	0	7.26121436482488	0	1	1	ENSG00000067840	PDZD4	57595
ENSG00000067842.18	2.29643411361014	-0.954597134578025	1.98488522416145	-0.480933165786104	0.630564000130264	1	ENSG00000067842	ATP2B3	492
ENSG00000067900.8	1159.88923603684	0.111103287662199	0.212193502321157	0.523594202682246	0.600560814576775	1	ENSG00000067900	ROCK1	6093
ENSG00000067955.15	391.732241136182	-0.228930026749472	0.123148415138274	-1.85897663800564	0.0630304498806815	1	ENSG00000067955	CBFB	865
ENSG00000067992.16	2.17329463433237	-0.338719199629268	1.68651751606542	-0.200839419930536	0.840824138241527	1	ENSG00000067992	PDK3	5165
ENSG00000068001.14	64.0553030656662	0.442522699751208	0.288252609007053	1.53519061380076	0.124737013245172	1	ENSG00000068001	HYAL2	8692
ENSG00000068024.17	20.4205903871652	-0.367186673740326	0.355527518777904	-1.03279395924822	0.301700331279005	1	ENSG00000068024	HDAC4	9759
ENSG00000068028.18	139.737849365715	-0.147172973363251	0.30523247624673	-0.482166823048952	0.629687443053569	1	ENSG00000068028	RASSF1	11186
ENSG00000068078.20	45.2858059507653	-1.15584864308764	0.28856517564514	-4.00550288337298	6.18856788832615e-05	0.0108775245579399	ENSG00000068078	FGFR3	2261
ENSG00000068079.8	5.67457066996257	0.156897078305935	0.654810373045957	0.239606891955762	0.810635021391964	1	ENSG00000068079	IFI35	3430
ENSG00000068097.15	156.391523812718	0.174678332742411	0.180028473138027	0.970281698764871	0.331906097067358	1	ENSG00000068097	HEATR6	63897
ENSG00000068120.15	155.490490325712	-0.0881365329394574	0.200651345865406	-0.439252139373031	0.660478849238661	1	ENSG00000068120	COASY	80347
ENSG00000068137.15	95.2217198830894	0.00977805103624868	0.248604212526263	0.0393317994771134	0.96862585390783	1	ENSG00000068137	PLEKHH3	79990
ENSG00000068305.17	83.5739744030325	0.111436646497407	0.171336916118013	0.650394842058738	0.515437208201199	1	ENSG00000068305	MEF2A	4205
ENSG00000068308.14	241.446085200221	0.0156623495480073	0.136791344358506	0.114498103819778	0.908842949447425	1	ENSG00000068308	OTUD5	55593
ENSG00000068323.17	685.597187895233	0.321973013618294	0.239582568055213	1.34389165385394	0.178983425303235	1	ENSG00000068323	TFE3	7030
ENSG00000068354.16	49.9978110952653	0.0621528361716994	0.291280568155477	0.213377900782328	0.831032216214013	1	ENSG00000068354	TBC1D25	4943
ENSG00000068366.21	684.069200190606	-0.0888147031860596	0.303771107551005	-0.292373767545181	0.770000862877555	1	ENSG00000068366	ACSL4	2182
ENSG00000068383.19	417.158216744956	0.171912515426292	0.146280389338431	1.17522599033121	0.239904314774588	1	ENSG00000068383	INPP5A	3632
ENSG00000068394.11	80.2295032938324	0.300169067411838	0.283956308523891	1.05709596301004	0.290467793458535	1	ENSG00000068394	GPKOW	27238
ENSG00000068400.13	258.360284523007	-0.0764616762061368	0.228576630222512	-0.334512220832479	0.737993070633657	1	ENSG00000068400	GRIPAP1	56850
ENSG00000068438.15	143.515268803988	0.13718726704742	0.187847143902238	0.730313297277582	0.465198702031432	1	ENSG00000068438	FTSJ1	24140
ENSG00000068489.13	896.320925698744	-0.0158240481081805	0.196705237241194	-0.0804454844726756	0.935882952721066	1	ENSG00000068489	PRR11	55771
ENSG00000068615.19	376.960467985194	-0.550614760954208	0.17477332173767	-3.15045085531226	0.00163018680156493	0.122981725103014	ENSG00000068615	REEP1	65055
ENSG00000068650.19	352.911397774646	-0.352964674047325	0.142538667747177	-2.47627313785045	0.0132761967975952	0.459132895133063	ENSG00000068650	ATP11A	23250
ENSG00000068654.17	147.232192178661	0.203139950830408	0.194378596992505	1.04507365509095	0.295988929024987	1	ENSG00000068654	POLR1A	25885
ENSG00000068697.7	2691.07963516364	-0.04501904372646	0.176548377364178	-0.254995511137417	0.798726566253425	1	ENSG00000068697	LAPTM4A	9741
ENSG00000068724.17	217.160641371163	-0.0181994302197714	0.143241016694975	-0.12705460097736	0.898897183342047	1	ENSG00000068724	TTC7A	57217
ENSG00000068745.15	237.940473248826	0.0955913382186388	0.140103307957348	0.68229180033165	0.495054456869354	1	ENSG00000068745	IP6K2	51447
ENSG00000068781.21	0	NA	NA	NA	NA	NA	ENSG00000068781	STON1-GTF2A1L	286749
ENSG00000068784.13	96.2194492831309	0.0488820433135571	0.26965118406414	0.181278800919079	0.85614874476561	1	ENSG00000068784	SRBD1	55133
ENSG00000068796.19	730.1849920273	-0.395589025068045	0.174986827786669	-2.2606788754998	0.0237791495087665	0.626214454125072	ENSG00000068796	KIF2A	3796
ENSG00000068831.19	33.0976451610875	-0.502034043690772	0.449046747120064	-1.11799951098753	0.263567202220222	1	ENSG00000068831	RASGRP2	10235
ENSG00000068878.15	732.264251995177	-0.184410796224526	0.13449176788252	-1.3711679095899	0.170322619290495	1	ENSG00000068878	PSME4	23198
ENSG00000068885.15	39.60072093836	0.329381164527256	0.268501002219972	1.22674091271141	0.219919985260309	1	ENSG00000068885	IFT80	57560
ENSG00000068903.20	39.8773612595892	-0.115434965614103	0.296603700795833	-0.389189228942098	0.697136170669243	1	ENSG00000068903	SIRT2	22933
ENSG00000068912.14	490.451871351929	-0.184633858380249	0.16043723615187	-1.1508167480863	0.249807633137224	1	ENSG00000068912	ERLEC1	27248
ENSG00000068971.14	35.4899628572073	0.715194224602903	0.489250851401125	1.46181498213997	0.143791917393909	1	ENSG00000068971	PPP2R5B	5526
ENSG00000068976.14	0.571924289906877	0	2.61721325858759	0	1	1	ENSG00000068976	PYGM	5837
ENSG00000068985.5	0.310278523756559	1.50124887433352	5.3658218893023	0.279779855780625	0.779646407508066	1	ENSG00000068985	PAGE1	8712
ENSG00000069011.16	732.641746566039	0.212936073358231	0.244616059629506	0.87049097954052	0.384032146665411	1	ENSG00000069011	PITX1	5307
ENSG00000069018.19	0.100211815435896	0	7.26121436482488	0	1	1	ENSG00000069018	TRPC7	57113
ENSG00000069020.18	305.956669002258	-1.15924351764224	0.226385907443905	-5.12065230000893	3.04480595125396e-07	0.000144201164071957	ENSG00000069020	MAST4	375449
ENSG00000069122.19	1.82158121619191	-0.191593014488118	1.33051561825216	-0.143999072134008	0.885501202330371	1	ENSG00000069122	ADGRF5	221395
ENSG00000069188.17	18.6184526052714	-1.63766364030466	0.472062487847737	-3.46916707525568	0.000522074677321239	0.0547760751445444	ENSG00000069188	SDK2	54549
ENSG00000069206.15	0.0973455170123568	0	7.26121436482488	0	1	1	ENSG00000069206	ADAM7	8756
ENSG00000069248.12	448.665630618218	-0.0386933504851399	0.103385422616029	-0.374263116656651	0.708208569980129	1	ENSG00000069248	NUP133	55746
ENSG00000069275.13	5158.17549448085	-0.0343775533459263	0.188142675531292	-0.182720657335441	0.855017206420519	1	ENSG00000069275	NUCKS1	64710
ENSG00000069329.18	1094.6642303723	-0.0954090813098141	0.12376700260919	-0.77087656078317	0.440780101527154	1	ENSG00000069329	VPS35	55737
ENSG00000069345.12	417.979700477231	-0.0532546537439123	0.163070322763578	-0.326574773639969	0.743989525977054	1	ENSG00000069345	DNAJA2	10294
ENSG00000069399.15	24.0177364455618	-0.0160052754718217	0.452985735594512	-0.0353328465206876	0.971814331939089	1	ENSG00000069399	BCL3	602
ENSG00000069424.15	0.0490449774514527	0	7.26121436482488	0	1	1	ENSG00000069424	KCNAB2	8514
ENSG00000069431.13	0.273274154390469	0	7.26121436482488	0	1	1	ENSG00000069431	ABCC9	10060
ENSG00000069482.7	38.1849232215766	-0.289822905060026	0.371030007918377	-0.781130633303881	0.434725666541722	1	ENSG00000069482	GAL	51083
ENSG00000069493.15	54.8339059030331	0.506304711686055	0.245150260585459	2.06528318785759	0.0388962133600312	0.800236710145012	ENSG00000069493	CLEC2D	29121
ENSG00000069509.6	228.951619955891	0.120711972745468	0.117993704140521	1.02303740377292	0.306290161172983	1	ENSG00000069509	FUNDC1	139341
ENSG00000069535.14	0.982132427036359	-0.405347136588244	1.79710282744311	-0.225555894965101	0.821546847523278	1	ENSG00000069535	MAOB	4129
ENSG00000069667.16	5.48481428920686	2.947630963742	1.48988343089425	1.97843059572304	0.0478801510147649	0.890220975710178	ENSG00000069667	RORA	6095
ENSG00000069696.7	2.37633389617043	-0.574219341987384	1.24320591920751	-0.461885945936795	0.644163112949762	1	ENSG00000069696	DRD4	1815
ENSG00000069702.11	1017.251042417	-0.195632167512762	0.147739120184161	-1.32417309152038	0.185445565318716	1	ENSG00000069702	TGFBR3	7049
ENSG00000069764.10	19.3478747928344	0.861628823226905	0.486988326582235	1.76930077415604	0.0768436943231013	1	ENSG00000069764	PLA2G10	8399
ENSG00000069812.11	609.636880975753	0.122373364536276	0.139671861245415	0.876149021321162	0.38094902603289	1	ENSG00000069812	HES2	54626
ENSG00000069849.11	3342.23448923849	0.144722013824452	0.13068671453159	1.10739652720759	0.268122526735771	1	ENSG00000069849	ATP1B3	483
ENSG00000069869.17	184.484582728342	-0.0325503204123049	0.28250616030228	-0.115219860612867	0.908270857020702	1	ENSG00000069869	NEDD4	4734
ENSG00000069943.10	49.8351738159632	0.141514872047264	0.423368752481647	0.334259132771965	0.738184025910505	1	ENSG00000069943	PIGB	9488
ENSG00000069956.13	559.085575121648	-0.132099510179607	0.147961457807445	-0.892796760299024	0.371966021597017	1	ENSG00000069956	MAPK6	5597
ENSG00000069966.19	80.423276543909	0.0179427101460937	0.213975884704751	0.0838538892868769	0.933172601396727	1	ENSG00000069966	GNB5	10681
ENSG00000069974.16	152.441527024437	-0.274128119350602	0.179109413581572	-1.53050648689526	0.125891409034317	1	ENSG00000069974	RAB27A	5873
ENSG00000069998.12	39.0288319993398	-0.309496351264437	0.647754456034782	-0.477798876381358	0.632793360967345	1	ENSG00000069998	HDHD5	27440
ENSG00000070010.19	494.655921399682	0.356572916313193	0.160901223668887	2.21609822587161	0.0266847757341971	0.667589264681135	ENSG00000070010	UFD1	7353
ENSG00000070018.9	89.1099287454998	-0.223612606412011	0.22729383979551	-0.983804077634438	0.325211854050202	1	ENSG00000070018	LRP6	4040
ENSG00000070019.5	0.0418390806025955	0	7.26121436482488	0	1	1	ENSG00000070019	GUCY2C	2984
ENSG00000070031.4	0.0281092857337397	0	7.26121436482488	0	1	1	ENSG00000070031	SCT	6343
ENSG00000070047.13	326.040764260572	-0.0850117482935804	0.163975834521204	-0.518440711351205	0.604150816216455	1	ENSG00000070047	PHRF1	57661
ENSG00000070061.16	114.591026980101	0.11997492851405	0.198354744570109	0.604850308844738	0.545278462674375	1	ENSG00000070061	ELP1	8518
ENSG00000070081.17	1689.87314826402	-0.679173009945338	0.235026895861206	-2.88976717943983	0.00385527238308363	0.218736993329066	ENSG00000070081	NUCB2	4925
ENSG00000070087.14	291.181693722328	-0.276748967464142	0.327269372609502	-0.845630513046385	0.397758898043082	1	ENSG00000070087	PFN2	5217
ENSG00000070159.14	61.1965475632911	0.372118188011189	0.319864267793569	1.1633627931562	0.244682338656156	1	ENSG00000070159	PTPN3	5774
ENSG00000070182.21	0.232344050598195	0	5.63256861966538	0	1	1	ENSG00000070182	SPTB	6710
ENSG00000070190.13	46.497740795741	-0.89891665140835	0.263564424710113	-3.41061451065348	0.00064816660194175	0.0646720640024621	ENSG00000070190	DAPP1	27071
ENSG00000070193.5	0.0121185099163769	0	7.26121436482488	0	1	1	ENSG00000070193	FGF10	2255
ENSG00000070214.16	706.885497299076	0.046596871898255	0.185700014324325	0.250925515906927	0.801871696547339	1	ENSG00000070214	SLC44A1	23446
ENSG00000070269.14	60.5939920366095	-0.110609935764843	0.260717742760102	-0.424251662329788	0.671382287442234	1	ENSG00000070269	TMEM260	54916
ENSG00000070366.14	64.915390487541	0.0671090482689861	0.212331920724542	0.316057275043664	0.751959035284164	1	ENSG00000070366	SMG6	23293
ENSG00000070367.16	386.00961909008	-0.157696136521401	0.202758176506269	-0.777754758099853	0.43671360393111	1	ENSG00000070367	EXOC5	10640
ENSG00000070371.16	2.09293134505953	-0.343779859080233	1.30126549114028	-0.264188869543435	0.791634387297299	1	ENSG00000070371	CLTCL1	8218
ENSG00000070388.11	2.93487443642898	1.48614901305151	1.34770376478662	1.10272676524489	0.270145839855533	1	ENSG00000070388	FGF22	27006
ENSG00000070404.10	316.506916813993	-0.412669823246605	0.403515469057997	-1.02268650123867	0.306456095794641	1	ENSG00000070404	FSTL3	10272
ENSG00000070413.20	252.498730177671	-0.0503079560235292	0.159337060863831	-0.315732923343692	0.752205234790194	1	ENSG00000070413	DGCR2	9993
ENSG00000070423.18	437.930662448846	-0.192873435089703	0.153997264826911	-1.25244714772361	0.210406975493653	1	ENSG00000070423	RNF126	55658
ENSG00000070444.15	149.084434827518	-0.0771080459098502	0.203196323176611	-0.379475596331684	0.704334722833567	1	ENSG00000070444	MNT	4335
ENSG00000070476.15	187.432081131974	0.175631154470892	0.172477331993135	1.01828543172202	0.308542329655948	1	ENSG00000070476	ZXDC	79364
ENSG00000070495.15	124.845827533539	0.0639103331019098	0.187720792046444	0.340454205446233	0.733514503890517	1	ENSG00000070495	JMJD6	23210
ENSG00000070501.12	186.186121784513	0.118612961264539	0.15812794354931	0.750107530662672	0.453189944350025	1	ENSG00000070501	POLB	5423
ENSG00000070526.15	9.60161970910938	-0.857869600651783	0.497982444647502	-1.72269044797157	0.0849445186149881	1	ENSG00000070526	ST6GALNAC1	55808
ENSG00000070540.13	286.332958943093	-0.380821069247954	0.230873047271136	-1.64948257819251	0.0990488094548543	1	ENSG00000070540	WIPI1	55062
ENSG00000070601.10	0.299661486632375	0	7.04938131214041	0	1	1	ENSG00000070601	FRMPD1	22844
ENSG00000070610.14	160.834596669251	0.0385391925546374	0.145625477732935	0.264645947636408	0.791282220607403	1	ENSG00000070610	GBA2	57704
ENSG00000070614.15	407.504414438817	-0.0684021250756316	0.228042526228634	-0.299953373639845	0.764212721322111	1	ENSG00000070614	NDST1	3340
ENSG00000070669.17	17.1060329887685	-0.337420025355158	0.730205932025878	-0.462088858165014	0.644017599869917	1	ENSG00000070669	ASNS	440
ENSG00000070718.12	161.737606041322	0.308222583561958	0.20254229013205	1.5217690259205	0.128066965091884	1	ENSG00000070718	AP3M2	10947
ENSG00000070729.14	9.20824043239556	0.278346754175346	0.613796656663124	0.453483659700209	0.650200507013366	1	ENSG00000070729	CNGB1	1258
ENSG00000070731.11	0.21934873525129	-0.23183365833004	5.71180349890622	-0.0405885213618492	0.967623935243166	1	ENSG00000070731	ST6GALNAC2	10610
ENSG00000070748.19	0	NA	NA	NA	NA	NA	ENSG00000070748	CHAT	1103
ENSG00000070756.17	4842.77111384924	-0.292828220413189	0.266870141895293	-1.09726857539605	0.272524003652285	1	ENSG00000070756	PABPC1	26986
ENSG00000070759.17	16.2167954697927	-0.0554471249661945	0.620825015774996	-0.0893120018641293	0.928833956080316	1	ENSG00000070759	TESK2	10420
ENSG00000070761.8	151.007092089096	-0.18195137147011	0.303059607160532	-0.600381466784288	0.548252036362559	1	ENSG00000070761	CFAP20	29105
ENSG00000070770.10	619.511890372005	-0.141968697907468	0.141677313606813	-1.00205667578836	0.316316220716642	1	ENSG00000070770	CSNK2A2	1459
ENSG00000070778.13	124.757078348364	-0.26731406154673	0.328018318057461	-0.814936382607458	0.415108726109468	1	ENSG00000070778	PTPN21	11099
ENSG00000070785.17	162.361807522934	0.0509067176177183	0.241129280024658	0.21111794309058	0.832795239209285	1	ENSG00000070785	EIF2B3	8891
ENSG00000070808.17	0.313429626024459	0	6.0278758506036	0	1	1	ENSG00000070808	CAMK2A	815
ENSG00000070814.22	405.406942665098	0.282804475099031	0.199014723749474	1.4210228759508	0.155310109170666	1	ENSG00000070814	TCOF1	6949
ENSG00000070831.17	1341.33375623783	-0.149330770699743	0.181458628030742	-0.822946653572426	0.410538330578124	1	ENSG00000070831	CDC42	998
ENSG00000070882.13	229.016148950536	-0.258065937211616	0.175075313273034	-1.47402813330487	0.140474016540009	1	ENSG00000070882	OSBPL3	26031
ENSG00000070886.12	0.206319450460394	0	7.26121436482488	0	1	1	ENSG00000070886	EPHA8	2046
ENSG00000070915.10	27.1299994305167	0.120567044974371	0.482268343171009	0.249999915361683	0.802587414088031	1	ENSG00000070915	SLC12A3	6559
ENSG00000070950.10	110.251998768686	-0.0439966956970407	0.175569235723864	-0.25059456182995	0.802127586625487	1	ENSG00000070950	RAD18	56852
ENSG00000070961.16	528.650043604935	0.219271305838395	0.221924954879679	0.98804258384226	0.323131793264722	1	ENSG00000070961	ATP2B1	490
ENSG00000070985.13	0.155008122037939	0	7.26121436482488	0	1	1	ENSG00000070985	TRPM5	29850
ENSG00000071051.14	339.072947636769	-0.0353772431771989	0.189683383586945	-0.18650681207921	0.852047337315437	1	ENSG00000071051	NCK2	8440
ENSG00000071054.16	1079.61788507276	-0.150600825946291	0.0999063648870454	-1.5074197336332	0.131703103727167	1	ENSG00000071054	MAP4K4	9448
ENSG00000071073.13	865.611127633729	-0.403693485223764	0.126807058120088	-3.18352535898641	0.00145493368363679	0.113010896761574	ENSG00000071073	MGAT4A	11320
ENSG00000071082.11	7909.74011054351	0.104756700662902	0.153708720790669	0.681527372838962	0.495537852519742	1	ENSG00000071082	RPL31	6160
ENSG00000071127.17	803.579732040732	0.0508555605508872	0.142250204940646	0.357507819212681	0.720711673581798	1	ENSG00000071127	WDR1	9948
ENSG00000071189.21	199.648334385035	-0.225136498580467	0.239023705728671	-0.941900293504912	0.34624368985359	1	ENSG00000071189	SNX13	23161
ENSG00000071203.9	0	NA	NA	NA	NA	NA	ENSG00000071203	MS4A12	54860
ENSG00000071205.12	343.66043184326	-0.165727622564408	0.234462326879442	-0.706841157682543	0.479665194304894	1	ENSG00000071205	ARHGAP10	79658
ENSG00000071242.12	0.166251273958699	0.758720490347102	7.26121436482488	0.104489476859757	0.916780918816398	1	ENSG00000071242	RPS6KA2	6196
ENSG00000071243.16	169.116434323672	-0.196772684559405	0.185375881351932	-1.06147942830727	0.288472077007198	1	ENSG00000071243	ING3	54556
ENSG00000071246.11	0.379683972010987	0	3.59295538577929	0	1	1	ENSG00000071246	VASH1	22846
ENSG00000071282.12	43.8109786858275	-0.580301909164641	0.321825861858514	-1.80315499137779	0.071363876799014	1	ENSG00000071282	LMCD1	29995
ENSG00000071462.12	405.327850291488	-0.0469731856601356	0.146707999998971	-0.320181487447617	0.748830755983522	1	ENSG00000071462	BUD23	114049
ENSG00000071537.14	637.664617063237	-0.419748746523082	0.150712172771339	-2.78510181894813	0.00535109170701807	0.270321297952014	ENSG00000071537	SEL1L	6400
ENSG00000071539.14	136.489590918096	0.299824063921889	0.331624954836349	0.904105856779829	0.365939273105904	1	ENSG00000071539	TRIP13	9319
ENSG00000071553.18	1427.24099464818	-0.270770704992013	0.142498959765722	-1.90015916914185	0.0574122347644069	0.958716842914549	ENSG00000071553	ATP6AP1	537
ENSG00000071564.17	391.962594531842	0.292040731480987	0.160377278168257	1.82096076711439	0.0686128208532519	1	ENSG00000071564	TCF3	6929
ENSG00000071575.12	0.118650930026934	-0.203050847432502	7.26121436482488	-0.0279637588467475	0.977691056086255	1	ENSG00000071575	TRIB2	28951
ENSG00000071626.17	1082.75830676594	-0.144531247696992	0.0863450456701172	-1.67388003069888	0.0941541795424001	1	ENSG00000071626	DAZAP1	26528
ENSG00000071655.18	264.242546401451	0.258083873341874	0.282796135718237	0.912614568393593	0.361445289542577	1	ENSG00000071655	MBD3	53615
ENSG00000071677.1	0	NA	NA	NA	NA	NA	ENSG00000071677	PRLH	51052
ENSG00000071794.16	103.891148299695	0.372493078660554	0.308831823045897	1.20613567276451	0.227765182150114	1	ENSG00000071794	HLTF	6596
ENSG00000071859.15	194.440082225663	0.00693245556515486	0.229708483744421	0.0301793623472265	0.975924007494969	1	ENSG00000071859	FAM50A	9130
ENSG00000071889.17	69.0885070177779	0.213003966665841	0.212957393387436	1.00021869763555	0.317204682585401	1	ENSG00000071889	FAM3A	60343
ENSG00000071894.17	107.484810000617	0.137909843750343	0.191983759245778	0.718341198714576	0.472546933370706	1	ENSG00000071894	CPSF1	29894
ENSG00000071909.19	0.258638079876285	0	7.26121436482488	0	1	1	ENSG00000071909	MYO3B	140469
ENSG00000071967.12	15.9344814855302	-0.134024704287459	0.392054039495259	-0.341852629448753	0.732461800368169	1	ENSG00000071967	CYBRD1	79901
ENSG00000071991.9	0.0271782393286216	0	7.26121436482488	0	1	1	ENSG00000071991	CDH19	28513
ENSG00000071994.11	413.262415041919	0.249364356681126	0.149084180024859	1.67264129996586	0.0943979313845299	1	ENSG00000071994	PDCD2	5134
ENSG00000072041.18	7.76906305976615	2.32597194725351	1.04133704196873	2.23363988171984	0.0255067775736417	0.648808195560586	ENSG00000072041	SLC6A15	55117
ENSG00000072042.13	1548.07461918571	-0.0278452571616132	0.132574716304191	-0.210034446520878	0.833640788182394	1	ENSG00000072042	RDH11	51109
ENSG00000072062.15	168.978241450301	0.0668929098036425	0.184958757703962	0.361663922455127	0.717603190238864	1	ENSG00000072062	PRKACA	5566
ENSG00000072071.16	114.020296907359	0.383072575757529	0.288989854512556	1.32555717709767	0.184986418574493	1	ENSG00000072071	ADGRL1	22859
ENSG00000072080.11	0	NA	NA	NA	NA	NA	ENSG00000072080	SPP2	6694
ENSG00000072110.16	2786.09486124775	-0.389469065826808	0.133579759459563	-2.91562933937388	0.00354971941170459	0.208764844471233	ENSG00000072110	ACTN1	87
ENSG00000072121.17	106.820346472521	-0.0667603412565074	0.220281605811416	-0.303068161368232	0.761837917308882	1	ENSG00000072121	ZFYVE26	23503
ENSG00000072133.11	7.99721526570973	0.135219695720753	0.620730338818498	0.217839675724777	0.827554030060408	1	ENSG00000072133	RPS6KA6	27330
ENSG00000072134.15	205.861148313075	0.0373391243259402	0.230053669619439	0.162306145290825	0.871064775605235	1	ENSG00000072134	EPN2	22905
ENSG00000072135.13	211.173707958451	0.566661105020617	0.252504830857123	2.24415946062139	0.02482214333496	0.640734493246631	ENSG00000072135	PTPN18	26469
ENSG00000072163.20	8.03656535475693	-0.456899644035838	0.557293257804081	-0.819854964397332	0.412298792928185	1	ENSG00000072163	LIMS2	55679
ENSG00000072182.13	0.884259668242975	0	2.91937972319975	0	1	1	ENSG00000072182	ASIC4	55515
ENSG00000072195.15	23.7098763215714	-0.317150263761116	0.411307080983505	-0.771079026898237	0.440660091199015	1	ENSG00000072195	SPEG	10290
ENSG00000072201.14	59.8940674208207	-0.10103623209877	0.287619280476039	-0.351284628525406	0.725374825711115	1	ENSG00000072201	LNX1	84708
ENSG00000072210.19	111.516063410793	0.179176202775256	0.21694265463507	0.825915046889498	0.408852284393697	1	ENSG00000072210	ALDH3A2	224
ENSG00000072274.13	1323.48429096978	-0.0913870319605754	0.140358200667515	-0.651098628551502	0.514982821767503	1	ENSG00000072274	TFRC	7037
ENSG00000072310.18	153.087502238632	0.0551369325842282	0.337557193902106	0.163341008813512	0.870249947090153	1	ENSG00000072310	SREBF1	6720
ENSG00000072315.4	0.165509442037388	0.719782784442088	7.25836986084116	0.0991659006418659	0.921006548716893	1	ENSG00000072315	TRPC5	7224
ENSG00000072364.13	667.743084686746	-0.158150898664042	0.213667701496344	-0.740172227980598	0.459195496741928	1	ENSG00000072364	AFF4	27125
ENSG00000072401.15	112.68057727029	-0.415712133099951	0.226001017958225	-1.83942593204068	0.0658525628399479	1	ENSG00000072401	UBE2D1	7321
ENSG00000072415.10	324.534030930373	0.33058003069603	0.158137822110096	2.09045518829695	0.0365769297910255	0.775510862247113	ENSG00000072415	PALS1	64398
ENSG00000072422.17	179.813148139533	-2.61594397850873	0.435818032609791	-6.00237664064468	1.94449987627275e-09	1.72407787914812e-06	ENSG00000072422	RHOBTB1	9886
ENSG00000072501.19	2325.05050106838	-0.291718559418247	0.216075027674217	-1.35007993546612	0.1769903436262	1	ENSG00000072501	SMC1A	8243
ENSG00000072506.14	481.868184549647	0.0718423695449921	0.175519687909666	0.409312313624708	0.682310480132307	1	ENSG00000072506	HSD17B10	3028
ENSG00000072518.22	217.695246186729	-0.147512440159947	0.287420256406347	-0.513229102236268	0.607791070912221	1	ENSG00000072518	MARK2	2011
ENSG00000072571.20	282.948475026141	0.0431589370456864	0.223172955002384	0.193387845965589	0.846655233286551	1	ENSG00000072571	HMMR	3161
ENSG00000072609.18	122.136847024517	-0.0498108381079124	0.211241064588161	-0.235800923485329	0.813587151524762	1	ENSG00000072609	CHFR	55743
ENSG00000072657.10	0.305297077766776	0	7.04592270856672	0	1	1	ENSG00000072657	TRHDE	29953
ENSG00000072682.20	116.155073130199	-0.301236283139053	0.171185841547583	-1.75970325825878	0.0784581330851202	1	ENSG00000072682	P4HA2	8974
ENSG00000072694.21	0.0676249463261381	0	7.26121436482488	0	1	1	ENSG00000072694	FCGR2B	2213
ENSG00000072736.19	96.9690971184076	0.201913110252989	0.18358688372017	1.09982317996504	0.271409170644308	1	ENSG00000072736	NFATC3	4775
ENSG00000072756.17	152.695700819275	0.0222242575980203	0.177760862400488	0.125023344834759	0.900505068835955	1	ENSG00000072756	TRNT1	51095
ENSG00000072778.20	304.157909289656	-0.269820071670888	0.132601943062531	-2.03481235221153	0.0418697577134583	0.829495077627	ENSG00000072778	ACADVL	37
ENSG00000072786.13	290.343720074134	0.201320547253168	0.210446027020985	0.956637433849454	0.338750287657893	1	ENSG00000072786	STK10	6793
ENSG00000072803.18	144.763377792117	0.292578849419342	0.187411453930559	1.561157780291	0.11848652780694	1	ENSG00000072803	FBXW11	23291
ENSG00000072818.12	4.4138954921342	0.744298516037207	0.884523730744034	0.841468114610251	0.400085740481832	1	ENSG00000072818	ACAP1	9744
ENSG00000072832.15	0.0418390806025955	0	7.26121436482488	0	1	1	ENSG00000072832	CRMP1	1400
ENSG00000072840.13	1.92134604696007	0.774789438641329	1.15261238526805	0.67220294397682	0.501454507065646	1	ENSG00000072840	EVC	2121
ENSG00000072849.11	221.281220656689	-0.0146875849150215	0.187549017878399	-0.0783133128670632	0.937578827850525	1	ENSG00000072849	DERL2	51009
ENSG00000072858.11	0.0271782393286216	0	7.26121436482488	0	1	1	ENSG00000072858	SIDT1	54847
ENSG00000072864.16	100.495279986882	0.156418472660317	0.205224861419615	0.762180915013482	0.445952035057834	1	ENSG00000072864	NDE1	54820
ENSG00000072952.20	16.2961572804443	0.64000405312272	0.630650490309959	1.01483161110073	0.310186102468139	1	ENSG00000072952	IRAG1	10335
ENSG00000072954.7	20.3605480817061	-0.252765497256424	0.379899091080867	-0.66534904449829	0.505827268240946	1	ENSG00000072954	TMEM38A	79041
ENSG00000072958.9	75.9514440701363	-0.0163619618434013	0.241433536618278	-0.0677700458377934	0.945968688882715	1	ENSG00000072958	AP1M1	8907
ENSG00000073008.15	307.58905589529	0.307033779657308	0.24737315174818	1.24117664947674	0.21454049888292	1	ENSG00000073008	PVR	5817
ENSG00000073050.12	180.187449079308	0.334299148617059	0.221812580498872	1.50712438341052	0.131778777827818	1	ENSG00000073050	XRCC1	7515
ENSG00000073060.17	274.341321837051	-0.159159232102779	0.228038949135322	-0.69794757740412	0.485209978788728	1	ENSG00000073060	SCARB1	949
ENSG00000073067.14	0	NA	NA	NA	NA	NA	ENSG00000073067	CYP2W1	54905
ENSG00000073111.14	262.868811531084	0.032782904498341	0.336852647976575	0.097321201704256	0.922471319394256	1	ENSG00000073111	MCM2	4171
ENSG00000073146.16	1.0318634109616	-1.60698706807857	1.56548729769848	-1.02650917094064	0.304651643030247	1	ENSG00000073146	MOV10L1	54456
ENSG00000073150.14	7.3223518192777	-0.394181180973571	0.639812038000657	-0.616089034844271	0.537835758638483	1	ENSG00000073150	PANX2	56666
ENSG00000073169.14	40.5101201207796	-0.426712758361399	0.294837092016784	-1.44728316048209	0.14781763348441	1	ENSG00000073169	SELENOO	83642
ENSG00000073282.14	17.394142830115	-0.269553979360417	0.547698752959019	-0.492157372833358	0.622608096240968	1	ENSG00000073282	TP63	8626
ENSG00000073331.18	1.916109476643	0.212148623719751	1.41010191961193	0.150449141845106	0.880410272858732	1	ENSG00000073331	ALPK1	80216
ENSG00000073350.14	397.743458148899	0.234994193735155	0.171361192564157	1.37133845895227	0.170269472071968	1	ENSG00000073350	LLGL2	3993
ENSG00000073417.15	60.0258289569134	0.543990131796025	0.255017837939591	2.1331454152038	0.0329127992305636	0.736896612582395	ENSG00000073417	PDE8A	5151
ENSG00000073464.13	2.98675192087364	2.43010143610743	1.46220644208435	1.66194141002645	0.096524522669106	1	ENSG00000073464	CLCN4	1183
ENSG00000073536.18	70.4030595556535	0.404091651107094	0.254441556549482	1.58815115182849	0.112252163881624	1	ENSG00000073536	NLE1	54475
ENSG00000073578.17	379.692514651458	-0.0980843027562317	0.269938901167311	-0.363357420260958	0.716337904916819	1	ENSG00000073578	SDHA	6389
ENSG00000073584.20	40.9737908929268	-0.0462671040530304	0.27491516281458	-0.168295933841364	0.866350472565229	1	ENSG00000073584	SMARCE1	6605
ENSG00000073598.6	0	NA	NA	NA	NA	NA	ENSG00000073598	FNDC8	54752
ENSG00000073605.19	19.3908592671756	0.724875049430582	0.556558255384326	1.30242439568168	0.192771347487536	1	ENSG00000073605	GSDMB	55876
ENSG00000073614.13	678.182834795426	0.0200624207543692	0.11885786196245	0.168793384157518	0.86595916233586	1	ENSG00000073614	KDM5A	5927
ENSG00000073670.14	1.19152728528069	-0.19345767770801	1.9783694009744	-0.0977864283650599	0.922101884326683	1	ENSG00000073670	ADAM11	4185
ENSG00000073711.11	230.420193836765	-0.228012522418307	0.151645403192048	-1.50359007011604	0.132686949490651	1	ENSG00000073711	PPP2R3A	5523
ENSG00000073712.15	264.462956792091	0.249125357368498	0.289704335001743	0.859929684403926	0.389827804198235	1	ENSG00000073712	FERMT2	10979
ENSG00000073734.10	0.102597712876553	0.758720490347103	7.26121436482488	0.104489476859757	0.916780918816398	1	ENSG00000073734	ABCB11	8647
ENSG00000073737.17	15.7718094173943	-2.20690872479736	1.00283542367061	-2.20066889611815	0.0277594722971653	0.679935410284813	ENSG00000073737	DHRS9	10170
ENSG00000073754.6	0.538231315704316	-0.339529049466909	2.67269968567282	-0.1270359895977	0.898911913715702	1	ENSG00000073754	CD5L	922
ENSG00000073756.13	2.29060195098358	0.65306630829927	1.12416630280354	0.580933894451913	0.561285007463374	1	ENSG00000073756	PTGS2	5743
ENSG00000073792.16	904.064047155635	-0.161456906602943	0.136250798528188	-1.18499787411918	0.23601828744279	1	ENSG00000073792	IGF2BP2	10644
ENSG00000073803.14	362.317544862064	-0.0226939003268077	0.224498148464758	-0.101087249413864	0.919481199689345	1	ENSG00000073803	MAP3K13	9175
ENSG00000073849.16	22.6260988350444	-1.36052893048727	0.398794170292421	-3.41160686849972	0.000645811804316228	0.0646720640024621	ENSG00000073849	ST6GAL1	6480
ENSG00000073861.3	0	NA	NA	NA	NA	NA	ENSG00000073861	TBX21	30009
ENSG00000073905.8	0.330924557973672	0.522299177009879	4.60827643104169	0.113339376407985	0.909761500490715	1	ENSG00000073905	VDAC1P1	NA
ENSG00000073910.23	4.99083902182505	1.90146183856943	1.22096793916712	1.55733969547677	0.119389855536513	1	ENSG00000073910	FRY	10129
ENSG00000073921.18	869.840313988886	-0.381606308601259	0.139061485366203	-2.74415527488679	0.00606668346870284	0.289730867786132	ENSG00000073921	PICALM	8301
ENSG00000073969.18	346.379708577484	-0.148345510214788	0.25982692623012	-0.570939711165284	0.568040511044558	1	ENSG00000073969	NSF	4905
ENSG00000074047.22	0.0501299731660613	0.758720490347103	7.26121436482488	0.104489476859757	0.916780918816398	1	ENSG00000074047	GLI2	2736
ENSG00000074054.20	67.6094514316246	-0.10915520907643	0.20442732533349	-0.533956059437558	0.59337193521305	1	ENSG00000074054	CLASP1	23332
ENSG00000074071.15	253.033418001549	-0.130844974872853	0.196231491237611	-0.66678887291549	0.504907001189558	1	ENSG00000074071	MRPS34	65993
ENSG00000074181.9	114.004117864573	0.13851392208083	0.278705353093699	0.496990533347462	0.619195727078869	1	ENSG00000074181	NOTCH3	4854
ENSG00000074201.9	229.806074686159	-0.2082714132109	0.225957173525631	-0.921729591325746	0.356669641360825	1	ENSG00000074201	CLNS1A	1207
ENSG00000074211.14	1.83148134520221	-1.16485064355912	1.96593882964277	-0.59251621972937	0.553504962723491	1	ENSG00000074211	PPP2R2C	5522
ENSG00000074219.14	152.871364906672	-0.280875805450951	0.209113002622946	-1.34317714311339	0.179214620960702	1	ENSG00000074219	TEAD2	8463
ENSG00000074266.22	437.073898679961	-0.496828481914768	0.313503866034025	-1.58476030359653	0.113020804766779	1	ENSG00000074266	EED	8726
ENSG00000074276.10	0.0504074730536608	0	7.26121436482488	0	1	1	ENSG00000074276	CDHR2	54825
ENSG00000074317.11	0.337088835142163	-1.16482576308725	6.82513651741713	-0.170667027701895	0.864485590478423	1	ENSG00000074317	SNCB	6620
ENSG00000074319.13	266.409193426692	0.188068407406207	0.146561563920144	1.28320415241119	0.199420561592689	1	ENSG00000074319	TSG101	7251
ENSG00000074356.17	542.639059897485	-0.107242942927337	0.135677374287696	-0.790426137669313	0.429278942600514	1	ENSG00000074356	NCBP3	55421
ENSG00000074370.18	34.448197462333	-0.629783579385986	0.394626165384532	-1.59589919429775	0.110511301457002	1	ENSG00000074370	ATP2A3	489
ENSG00000074410.14	31.6114166958152	-1.52525285216399	0.358440314831249	-4.25524916995476	2.08816340457546e-05	0.00487700574880949	ENSG00000074410	CA12	771
ENSG00000074416.15	709.322193741325	-0.624781356678208	0.193140401626647	-3.23485584277676	0.00121704161123987	0.0975023231073056	ENSG00000074416	MGLL	11343
ENSG00000074527.13	1.45971013000779	0.0126105028467847	1.17539599602521	0.0107287270753254	0.991439878529476	1	ENSG00000074527	NTN4	59277
ENSG00000074582.15	81.7450129861545	-0.10221272406929	0.210707938500985	-0.485091946684353	0.627611124433134	1	ENSG00000074582	BCS1L	617
ENSG00000074590.14	27.6006646261263	0.235259866940145	0.37317842485877	0.630421941003635	0.528418559294747	1	ENSG00000074590	NUAK1	9891
ENSG00000074603.19	310.045531920528	-0.0719195329313592	0.179859621795995	-0.399864806859951	0.689256094664781	1	ENSG00000074603	DPP8	54878
ENSG00000074621.14	42.6469379072488	-0.191230259338269	0.239529876555297	-0.798356606233723	0.424663577502035	1	ENSG00000074621	SLC24A1	9187
ENSG00000074657.14	181.19939594477	-0.15528934500241	0.164210456993117	-0.945672692506538	0.344315554786248	1	ENSG00000074657	ZNF532	55205
ENSG00000074660.16	0.556075296459243	-2.5008824518126	2.96783121051765	-0.842663303408146	0.399416776150273	1	ENSG00000074660	SCARF1	8578
ENSG00000074695.6	2247.07164183338	-0.0201979198460037	0.138601322844274	-0.145726746552752	0.88413710606612	1	ENSG00000074695	LMAN1	3998
ENSG00000074696.13	1721.27471674544	-0.328712041180744	0.150197124118149	-2.18853751768356	0.0286304715028985	0.68848005476809	ENSG00000074696	HACD3	51495
ENSG00000074706.13	0.136790943464635	0	7.26121436482488	0	1	1	ENSG00000074706	IPCEF1	26034
ENSG00000074755.15	128.255824035301	-0.0432116397353881	0.186208081394692	-0.23206103307512	0.816490609854753	1	ENSG00000074755	ZZEF1	23140
ENSG00000074771.4	0	NA	NA	NA	NA	NA	ENSG00000074771	NOX3	50508
ENSG00000074800.16	3787.47003234878	-0.226987770403269	0.190121249157696	-1.19391057763877	0.232512949394366	1	ENSG00000074800	ENO1	2023
ENSG00000074803.20	0.135167192699786	0.758720490347103	7.26121436482488	0.104489476859757	0.916780918816398	1	ENSG00000074803	SLC12A1	6557
ENSG00000074842.8	435.240255805947	-0.107584237397077	0.221359594261948	-0.486015696567307	0.626956037002317	1	ENSG00000074842	MYDGF	56005
ENSG00000074855.11	184.317037020036	0.557431319951684	0.342032954863055	1.62975909784737	0.103152421565783	1	ENSG00000074855	ANO8	57719
ENSG00000074935.14	57.1653776562403	0.524220032661579	0.262753021700357	1.99510562911584	0.0460313605534195	0.875776580162184	ENSG00000074935	TUBE1	51175
ENSG00000074964.17	76.372757412524	-0.97217707492832	0.269538742594002	-3.60681757869844	0.000309975419076425	0.036400496176997	ENSG00000074964	ARHGEF10L	55160
ENSG00000074966.11	1.39924661438752	1.63785206366425	1.35077093580441	1.21253131841253	0.225309061643903	1	ENSG00000074966	TXK	7294
ENSG00000075035.10	0	NA	NA	NA	NA	NA	ENSG00000075035	WSCD2	9671
ENSG00000075043.20	0.140982489499355	0	7.26121436482488	0	1	1	ENSG00000075043	KCNQ2	3785
ENSG00000075073.15	0.235392745756189	0	6.51129908896806	0	1	1	ENSG00000075073	TACR2	6865
ENSG00000075089.10	609.119634442848	-0.152614806967138	0.216979123185636	-0.703361709304026	0.481830362717693	1	ENSG00000075089	ACTR6	64431
ENSG00000075131.10	178.759541755856	0.0803756620284633	0.152897706214751	0.525682588825579	0.599108763082763	1	ENSG00000075131	TIPIN	54962
ENSG00000075142.14	276.355880323157	-0.256688829639868	0.290835797593731	-0.88259021676017	0.3774577163188	1	ENSG00000075142	SRI	6717
ENSG00000075151.23	237.804557599768	-0.530503996954511	0.200364829007615	-2.64769021380668	0.00810437526800576	0.344148309170272	ENSG00000075151	EIF4G3	8672
ENSG00000075188.9	202.733458878085	-0.17984493516491	0.314839007409461	-0.571228249779781	0.567844931121129	1	ENSG00000075188	NUP37	79023
ENSG00000075213.11	15.7804649514817	0.964986093782791	0.46591777684163	2.07115105228277	0.0383446821895818	0.794359245432898	ENSG00000075213	SEMA3A	10371
ENSG00000075218.19	281.074031038468	0.286548000402392	0.149663202746326	1.91461892532183	0.0555411197900644	0.94317561938317	ENSG00000075218	GTSE1	51512
ENSG00000075223.14	86.3289212981756	2.51759126126852	0.335516028624877	7.50363930923641	6.20699508862567e-14	4.23304651054093e-10	ENSG00000075223	SEMA3C	10512
ENSG00000075234.17	43.8436613883835	-0.0345630797883898	0.245697038414409	-0.140673571042779	0.88812782469437	1	ENSG00000075234	TTC38	55020
ENSG00000075239.14	89.8477724945064	-0.271512071449707	0.334006147525032	-0.812895431600879	0.416278013991621	1	ENSG00000075239	ACAT1	38
ENSG00000075240.17	12.2607919274314	-0.381127603280143	0.675699151446653	-0.564049255447723	0.572720611322535	1	ENSG00000075240	GRAMD4	23151
ENSG00000075275.18	57.599109759489	0.0711588997821197	0.246463896040023	0.288719365900814	0.772796141688711	1	ENSG00000075275	CELSR1	9620
ENSG00000075290.8	0	NA	NA	NA	NA	NA	ENSG00000075290	WNT8B	7479
ENSG00000075292.19	267.64128952999	-0.121014532081823	0.316899591341108	-0.381870268654164	0.702557594250043	1	ENSG00000075292	ZNF638	27332
ENSG00000075303.13	113.121878581264	0.208584043544216	0.258702039548921	0.806271353360446	0.420086404310425	1	ENSG00000075303	SLC25A40	55972
ENSG00000075336.12	237.109846034837	0.155514299198652	0.148355756101418	1.04825254702177	0.294522266320665	1	ENSG00000075336	TIMM21	29090
ENSG00000075340.23	0.142044592088341	0	7.26121436482488	0	1	1	ENSG00000075340	ADD2	119
ENSG00000075388.4	0.183902002037769	-0.171429514598356	6.93845140643324	-0.0247071723294637	0.980288534136501	1	ENSG00000075388	FGF4	2249
ENSG00000075391.17	341.019004216064	-0.125056475347265	0.173996518049027	-0.71872975821291	0.472307444167721	1	ENSG00000075391	RASAL2	9462
ENSG00000075399.14	7.95717754814004	0.85670011765774	0.640395532835446	1.33776716690164	0.180972347993411	1	ENSG00000075399	VPS9D1	9605
ENSG00000075407.18	167.986299803692	0.383875706383782	0.203932403873153	1.88236738788483	0.0597861506483446	0.978365864162899	ENSG00000075407	ZNF37A	7587
ENSG00000075413.19	488.17390832439	0.0508557391743903	0.116230066283002	0.437543750947921	0.66171705412032	1	ENSG00000075413	MARK3	4140
ENSG00000075415.15	2030.94385967196	-0.0511299998201369	0.144701571863946	-0.353347922634947	0.723827622531327	1	ENSG00000075415	SLC25A3	5250
ENSG00000075420.13	732.985561265746	-0.423379844520418	0.158964308656759	-2.66336417336671	0.00773636374723684	0.336540183078635	ENSG00000075420	FNDC3B	64778
ENSG00000075426.12	347.889601127593	-0.707790786546854	0.168085291094083	-4.21090258368104	2.54352417698284e-05	0.00566873404646652	ENSG00000075426	FOSL2	2355
ENSG00000075429.9	0.118785200018914	0	7.26121436482488	0	1	1	ENSG00000075429	CACNG5	27091
ENSG00000075461.6	47.4984351149077	-0.199902926922289	0.258461022484983	-0.77343548748788	0.439264694619223	1	ENSG00000075461	CACNG4	27092
ENSG00000075539.15	182.075306238932	0.203170599324165	0.149851473379436	1.35581315780407	0.175158623763815	1	ENSG00000075539	FRYL	285527
ENSG00000075568.17	216.28371368233	0.0530089673897092	0.216256554922643	0.245120742854112	0.806362942295077	1	ENSG00000075568	TMEM131	23505
ENSG00000075618.18	553.67448574357	-0.684235386050095	0.182564441357932	-3.74791159198739	0.000178313078559289	0.0242242934892159	ENSG00000075618	FSCN1	6624
ENSG00000075624.17	2721.22678006893	0.0803403516607267	0.155050104840119	0.518157351415983	0.604348488326351	1	ENSG00000075624	ACTB	60
ENSG00000075643.6	89.0218878455123	-0.301910095735363	0.295656229521692	-1.02115249262222	0.307182196357446	1	ENSG00000075643	MOCOS	55034
ENSG00000075651.16	164.017662704127	0.575745934117136	0.207780449944712	2.77093410025022	0.00558957380809497	0.276385333301184	ENSG00000075651	PLD1	5337
ENSG00000075673.12	1.56103919893794	0.16142126554812	1.34682804764027	0.119852913540775	0.904599665058538	1	ENSG00000075673	ATP12A	479
ENSG00000075702.19	19.5937892694396	0.834838968933629	0.464282478566529	1.79812723390121	0.0721568473897059	1	ENSG00000075702	WDR62	284403
ENSG00000075711.21	222.867888483277	-0.0859826040141878	0.226765164045066	-0.379170250317197	0.704561441821336	1	ENSG00000075711	DLG1	1739
ENSG00000075785.14	1424.01588345696	-0.0579834040215066	0.106929934396815	-0.542256051577957	0.587642126696454	1	ENSG00000075785	RAB7A	7879
ENSG00000075790.12	2.86941530238799	0.147431555678375	0.94742722445029	0.155612538750844	0.876338440857092	1	ENSG00000075790	BCAP29	55973
ENSG00000075826.17	12.5073085935913	0.431156874422513	0.610064167766895	0.706740204068596	0.479727940206156	1	ENSG00000075826	SEC31B	25956
ENSG00000075856.12	443.425738945918	-0.139905843591963	0.133984445120806	-1.04419467099944	0.296395331985969	1	ENSG00000075856	SART3	9733
ENSG00000075884.14	0.534016565881888	0	6.98614168629717	0	1	1	ENSG00000075884	ARHGAP15	55843
ENSG00000075886.11	0.0311404075726794	0	7.26121436482488	0	1	1	ENSG00000075886	TUBA3D	113457
ENSG00000075891.23	0.0865497094886195	0.758720490347103	7.26121436482488	0.104489476859757	0.916780918816398	1	ENSG00000075891	PAX2	5076
ENSG00000075914.13	293.304826992691	-0.130881728683298	0.133152097318343	-0.982949058401859	0.325632511091108	1	ENSG00000075914	EXOSC7	23016
ENSG00000075945.13	52.6568679413298	0.148205541543415	0.193756879523515	0.764904667683958	0.444328314252504	1	ENSG00000075945	KIFAP3	22920
ENSG00000075975.17	96.3420861997659	0.190617275833238	0.295648737817859	0.644742396805602	0.519094136584856	1	ENSG00000075975	MKRN2	23609
ENSG00000076003.5	218.616285202471	-0.15596328816092	0.201820304820741	-0.772782938265047	0.439650852493414	1	ENSG00000076003	MCM6	4175
ENSG00000076043.11	355.821025204624	-0.367671709196925	0.196071329188999	-1.87519363854833	0.0607660890169169	0.984820755412476	ENSG00000076043	REXO2	25996
ENSG00000076053.12	85.4311648184149	-0.197711025664307	0.220981833011716	-0.8946935726333	0.370950915471362	1	ENSG00000076053	RBM7	10179
ENSG00000076067.13	249.343797535601	-0.547840840768761	0.240330441628312	-2.27953161928623	0.0226354825854589	0.613425889894988	ENSG00000076067	RBMS2	5939
ENSG00000076108.12	586.990672336883	-0.282221338603849	0.217970708760021	-1.29476726579151	0.195400527417493	1	ENSG00000076108	BAZ2A	11176
ENSG00000076201.16	214.832691077126	-0.244464756761528	0.174669951042942	-1.39958106876338	0.161638806284481	1	ENSG00000076201	PTPN23	25930
ENSG00000076242.16	265.304295863959	-0.0894044909856001	0.168378700403675	-0.530972686992235	0.595437706334152	1	ENSG00000076242	MLH1	4292
ENSG00000076248.11	485.499349523479	0.15905285401704	0.220764352280278	0.720464388268219	0.471239118336895	1	ENSG00000076248	UNG	7374
ENSG00000076258.10	4.50559305609362	1.02678229046994	0.717524121721819	1.43100734788679	0.152428109249235	1	ENSG00000076258	FMO4	2329
ENSG00000076321.11	158.098667333638	-0.229296286048932	0.166093430637387	-1.38052591947196	0.16742477478135	1	ENSG00000076321	KLHL20	27252
ENSG00000076344.16	0.415084174926787	0	6.48425764397237	0	1	1	ENSG00000076344	RGS11	8786
ENSG00000076351.13	131.186781548151	-0.815376016851109	0.17013247295452	-4.79259486852388	1.64637876280413e-06	0.000588299334964241	ENSG00000076351	SLC46A1	113235
ENSG00000076356.7	79.5591975644182	-0.473889877943347	0.256315574145235	-1.84885323306507	0.0644790082348544	1	ENSG00000076356	PLXNA2	5362
ENSG00000076382.17	108.986782957294	0.182245188830196	0.215759661557921	0.844667569063976	0.39829647150594	1	ENSG00000076382	SPAG5	10615
ENSG00000076513.17	296.67114526048	-0.605008255833331	0.149871471908209	-4.03684736080977	5.41742906279855e-05	0.0100284514002767	ENSG00000076513	ANKRD13A	88455
ENSG00000076554.16	984.344996645678	-0.37511095079836	0.113570403979742	-3.30289351498011	0.000956927182282677	0.0832404591547373	ENSG00000076554	TPD52	7163
ENSG00000076555.15	3.51005932745236	-1.67971088441776	1.56832287002362	-1.07102364986392	0.284158795895184	1	ENSG00000076555	ACACB	32
ENSG00000076604.15	186.825682171106	-0.133167628652549	0.21363147130832	-0.623352111170725	0.533053160345746	1	ENSG00000076604	TRAF4	9618
ENSG00000076641.4	72.931308568302	0.505105118010632	0.323896255761362	1.55946575184488	0.118886184442346	1	ENSG00000076641	PAG1	55824
ENSG00000076650.7	50.142312609009	-0.00249629033564842	0.234552970032929	-0.010642757306795	0.99150846856437	1	ENSG00000076650	GPATCH1	55094
ENSG00000076662.10	32.3824317265623	0.308714903031677	0.304422400718127	1.01410048111908	0.310534808491072	1	ENSG00000076662	ICAM3	3385
ENSG00000076685.19	630.544322440763	0.61044567818771	0.151300427264716	4.03465931473987	5.46815785283364e-05	0.0100284514002767	ENSG00000076685	NT5C2	22978
ENSG00000076706.17	128.056496164225	-0.329290828477523	0.398300146736541	-0.826740414673597	0.40838420919456	1	ENSG00000076706	MCAM	4162
ENSG00000076716.9	23.5286054172477	-0.974320504325143	0.496768930429265	-1.96131530102581	0.0498422534659194	0.905983872038658	ENSG00000076716	GPC4	2239
ENSG00000076770.15	1614.89769334779	-1.01357502819049	0.174110127466943	-5.82145934263891	5.83359974612e-09	4.62604459867316e-06	ENSG00000076770	MBNL3	55796
ENSG00000076826.10	19.880372388019	-0.459167943101124	0.388960461017882	-1.18050030560822	0.237801288975703	1	ENSG00000076826	CAMSAP3	57662
ENSG00000076864.20	43.2232185153493	-0.0299810788188773	0.499412771850534	-0.0600326633773998	0.952129619981446	1	ENSG00000076864	RAP1GAP	5909
ENSG00000076924.12	7.40553868950054	1.02252312714181	0.836471304104491	1.22242463324728	0.221547088609042	1	ENSG00000076924	XAB2	56949
ENSG00000076928.18	24.1447076888702	0.390332619382415	0.419251414984304	0.931022783541539	0.351841778832665	1	ENSG00000076928	ARHGEF1	9138
ENSG00000076944.16	29.3612597042097	-0.0669870840781732	0.492777601215229	-0.135937761604784	0.891870483097604	1	ENSG00000076944	STXBP2	6813
ENSG00000076984.18	326.498396698391	-0.0563217922965262	0.27434229665523	-0.205297516945798	0.837339683934006	1	ENSG00000076984	MAP2K7	5609
ENSG00000077009.13	51.2869070171963	-0.969651177147773	0.310393495707222	-3.12394167583458	0.00178445824449251	0.133168110474672	ENSG00000077009	NMRK2	27231
ENSG00000077044.11	558.531040917007	-0.150270420231812	0.194435225994816	-0.772855944507802	0.439607640043013	1	ENSG00000077044	DGKD	8527
ENSG00000077063.11	46.6251649916969	-0.256719281330866	0.288456045633102	-0.889977122051366	0.373478170623824	1	ENSG00000077063	CTTNBP2	83992
ENSG00000077080.10	0.0647436901002437	0.758720490347102	7.26121436482488	0.104489476859757	0.916780918816398	1	ENSG00000077080	ACTL6B	51412
ENSG00000077092.19	0.264292440535702	1.21731651055018	7.24848324137854	0.167940860179	0.866629804837181	1	ENSG00000077092	RARB	5915
ENSG00000077097.16	536.766644921501	-0.148447536379947	0.165468978500373	-0.897132125461283	0.369648418144956	1	ENSG00000077097	TOP2B	7155
ENSG00000077147.16	2154.18669596515	-0.186071624154216	0.150066313894487	-1.23992933074271	0.215001534055037	1	ENSG00000077147	TM9SF3	56889
ENSG00000077150.20	97.9885777044596	-0.059136630674139	0.26879310949254	-0.22000798601491	0.825864935140586	1	ENSG00000077150	NFKB2	4791
ENSG00000077152.11	142.133285957132	0.146635950214562	0.301033074443644	0.487109100837401	0.62618101732648	1	ENSG00000077152	UBE2T	29089
ENSG00000077157.22	142.650089375154	-0.137780752455122	0.183321958788784	-0.751578007159894	0.45230487327614	1	ENSG00000077157	PPP1R12B	4660
ENSG00000077232.19	754.18679876514	-0.0497308209330201	0.113826281975616	-0.43690103963576	0.662183117939221	1	ENSG00000077232	DNAJC10	54431
ENSG00000077235.18	82.9520605469001	-0.453689983758143	0.299299298807841	-1.51584044989503	0.129559701123218	1	ENSG00000077235	GTF3C1	2975
ENSG00000077238.14	153.697810604742	-0.0191953219311136	0.192840891555864	-0.0995396867139713	0.920709778907179	1	ENSG00000077238	IL4R	3566
ENSG00000077254.14	601.728144011707	0.0558867406891303	0.182417863405118	0.306366600539639	0.759325535394022	1	ENSG00000077254	USP33	23032
ENSG00000077264.16	17.56557220066	-1.50081402403382	0.680699840447819	-2.20481030676672	0.0274674084977801	0.679688797072426	ENSG00000077264	PAK3	5063
ENSG00000077274.9	397.494221071864	-0.341623330415474	0.208715696355051	-1.63678791955508	0.101674790778636	1	ENSG00000077274	CAPN6	827
ENSG00000077279.20	0.234698353063433	-1.16482218521211	7.26121436482488	-0.160416994553252	0.872552603261479	1	ENSG00000077279	DCX	1641
ENSG00000077312.9	381.507868745806	0.257395744701877	0.253592452677793	1.01499765463808	0.310106945500083	1	ENSG00000077312	SNRPA	6626
ENSG00000077327.16	1.94838991712928	0.749447794248588	1.12957382700317	0.663478363549656	0.507024232166934	1	ENSG00000077327	SPAG6	9576
ENSG00000077348.9	31.844935328175	-0.166588486193331	0.286048099296393	-0.582379280278727	0.560311234703803	1	ENSG00000077348	EXOSC5	56915
ENSG00000077380.16	1713.99934705568	-0.0408008404459002	0.127169281035263	-0.32083880724769	0.7483325488546	1	ENSG00000077380	DYNC1I2	1781
ENSG00000077420.16	7.7092150986916	0.539237895665015	0.657680200618233	0.819908969675719	0.4122680030127	1	ENSG00000077420	APBB1IP	54518
ENSG00000077454.16	1.5866250289481	-0.106794949163439	1.20061425755866	-0.088950258995422	0.929121440916386	1	ENSG00000077454	LRCH4	4034
ENSG00000077458.13	91.1817748526496	0.103353327606248	0.197931491580071	0.522167174011508	0.601553939229362	1	ENSG00000077458	FAM76B	143684
ENSG00000077463.15	89.3396946744137	-0.00567219968585583	0.219976159652434	-0.0257855200982598	0.979428411297632	1	ENSG00000077463	SIRT6	51548
ENSG00000077498.9	0.0156242840692569	0	7.26121436482488	0	1	1	ENSG00000077498	TYR	7299
ENSG00000077514.9	145.712747511329	-0.106751050371947	0.247574313346801	-0.431187908506526	0.666331745092604	1	ENSG00000077514	POLD3	10714
ENSG00000077522.15	1.24126713595877	0	2.32367401145301	0	1	1	ENSG00000077522	ACTN2	88
ENSG00000077549.19	726.17862710356	0.151061175616786	0.158328809783936	0.954097841213687	0.340034118753362	1	ENSG00000077549	CAPZB	832
ENSG00000077585.14	53.7219154987671	-0.0595502081891288	0.274449278334876	-0.216980742490666	0.828223352698044	1	ENSG00000077585	GPR137B	7107
ENSG00000077616.11	1.96165274492589	0.709675906843413	1.19764509961448	0.592559437743162	0.553476031670902	1	ENSG00000077616	NAALAD2	10003
ENSG00000077684.16	315.538353398751	0.124672016240407	0.124255060846116	1.00335564114211	0.315689298690637	1	ENSG00000077684	JADE1	79960
ENSG00000077713.19	57.2457331394891	0.407614332314079	0.233829013573912	1.74321537812601	0.0812960002416449	1	ENSG00000077713	SLC25A43	203427
ENSG00000077721.16	1307.23088620537	-0.159822933127964	0.247471167630207	-0.645824459707506	0.518393045467847	1	ENSG00000077721	UBE2A	7319
ENSG00000077782.22	451.871406208951	-0.233136368814773	0.143057950859276	-1.62966383493152	0.103172564821339	1	ENSG00000077782	FGFR1	2260
ENSG00000077800.13	0.0457352845220474	0	7.26121436482488	0	1	1	ENSG00000077800	FKBP6	8468
ENSG00000077935.17	2.55180286312498	0.0295023786973807	1.16640880497881	0.0252933436128481	0.979820983261691	1	ENSG00000077935	SMC1B	27127
ENSG00000077942.19	1001.42624236026	0.0823565879586903	0.198121812183878	0.41568662758977	0.677639327732754	1	ENSG00000077942	FBLN1	2192
ENSG00000077943.8	0.214112662922628	0	7.26121436482488	0	1	1	ENSG00000077943	ITGA8	8516
ENSG00000077984.6	5.2540513075748	0.408349749414851	0.765115839690935	0.533709705421602	0.593542393303561	1	ENSG00000077984	CST7	8530
ENSG00000078018.21	0.285437781536858	-0.203053929108017	4.73005728464514	-0.0429284291687496	0.965758586434607	1	ENSG00000078018	MAP2	4133
ENSG00000078043.16	3.29453347128253	0.452182259302121	1.25834425182461	0.359347021807786	0.719335501870251	1	ENSG00000078043	PIAS2	9063
ENSG00000078053.17	0.0869853987612882	0	7.26121436482488	0	1	1	ENSG00000078053	AMPH	273
ENSG00000078061.14	104.171622389055	-0.448695735037512	0.20306432135758	-2.20962368986226	0.0271312897853568	0.674799307360235	ENSG00000078061	ARAF	369
ENSG00000078070.13	67.0787741719794	-0.357981305011057	0.272347232451508	-1.31442975127274	0.188701623954368	1	ENSG00000078070	MCCC1	56922
ENSG00000078081.8	5.09397278714077	1.3390645795585	1.13110137454033	1.18385903306208	0.236468869269555	1	ENSG00000078081	LAMP3	27074
ENSG00000078098.14	11.6562920330723	0.00363485687518117	0.496892171533934	0.00731518241464776	0.994163380946699	1	ENSG00000078098	FAP	2191
ENSG00000078114.19	172.124849908463	-0.316921182962283	0.193961014216178	-1.63394269844898	0.102270883022203	1	ENSG00000078114	NEBL	10529
ENSG00000078124.13	393.50509705085	0.432587880763257	0.119256139798146	3.62738456481534	0.000286306707809173	0.035117886437356	ENSG00000078124	ACER3	55331
ENSG00000078140.14	1155.48363001336	-0.0642128805070857	0.147950726044547	-0.434015311879926	0.664277322041952	1	ENSG00000078140	UBE2K	3093
ENSG00000078142.13	306.493861509683	-0.0471276722404936	0.131767104373483	-0.357658859277306	0.720598624638153	1	ENSG00000078142	PIK3C3	5289
ENSG00000078177.14	154.676703646376	0.138939368387159	0.286916759095406	0.484249748342373	0.628208634574452	1	ENSG00000078177	N4BP2	55728
ENSG00000078237.7	178.709298423301	-0.241436714357182	0.172029764909031	-1.40345895656402	0.160480022836884	1	ENSG00000078237	TIGAR	57103
ENSG00000078246.17	206.610369704564	0.220179475791801	0.124888456619077	1.76300902222991	0.0778989679954036	1	ENSG00000078246	TULP3	7289
ENSG00000078269.15	348.093290685289	-0.247505613147827	0.22576714126262	-1.09628713799375	0.272953136292645	1	ENSG00000078269	SYNJ2	8871
ENSG00000078295.17	0.293479168434513	0	7.26121436482488	0	1	1	ENSG00000078295	ADCY2	108
ENSG00000078304.19	1012.21766058596	0.0160044691531827	0.094830070887604	0.168769979853245	0.86597757216967	1	ENSG00000078304	PPP2R5C	5527
ENSG00000078319.10	20.5084079912022	0.79981216617372	0.356919547848624	2.24087520841793	0.0250341595431569	0.64084834900132	ENSG00000078319	PMS2P1	NA
ENSG00000078328.23	0.431592863349651	2.36117100913864	4.80349164778134	0.491553058123716	0.623035334979669	1	ENSG00000078328	RBFOX1	54715
ENSG00000078369.18	1351.37956018261	-0.133701308385113	0.120819249624534	-1.1066225688424	0.268457145432106	1	ENSG00000078369	GNB1	2782
ENSG00000078399.19	7.05371637417358	0.506194596389608	0.548707942992084	0.922520992915371	0.356256885346585	1	ENSG00000078399	HOXA9	3205
ENSG00000078401.7	12.2363600206522	-1.9077909437628	0.66381677263265	-2.87397218994126	0.0040534465334821	0.225847178668638	ENSG00000078401	EDN1	1906
ENSG00000078403.17	310.489771151856	-0.202044265290107	0.257948056880618	-0.78327500401996	0.433465638362589	1	ENSG00000078403	MLLT10	8028
ENSG00000078487.18	10.1165999156922	0.0542809965229343	0.435129720763478	0.124746699507662	0.900724085274316	1	ENSG00000078487	ZCWPW1	55063
ENSG00000078549.15	0	NA	NA	NA	NA	NA	ENSG00000078549	ADCYAP1R1	117
ENSG00000078579.9	0.0752298959819204	0	7.26121436482488	0	1	1	ENSG00000078579	FGF20	26281
ENSG00000078589.13	0	NA	NA	NA	NA	NA	ENSG00000078589	P2RY10	27334
ENSG00000078596.11	0.0732094195875228	0	7.26121436482488	0	1	1	ENSG00000078596	ITM2A	9452
ENSG00000078618.22	847.620289957959	0.217416590014541	0.205105110623118	1.06002522001534	0.289133125905942	1	ENSG00000078618	NRDC	4898
ENSG00000078668.14	691.03145357975	0.314529367964498	0.133736392237864	2.35186072168805	0.0186797678322244	0.547804903973762	ENSG00000078668	VDAC3	7419
ENSG00000078674.18	417.275814583943	-0.00869100537582224	0.270213626896517	-0.0321634607241722	0.974341695211394	1	ENSG00000078674	PCM1	5108
ENSG00000078687.17	0.165047941167897	0.758720490347102	7.26121436482488	0.104489476859757	0.916780918816398	1	ENSG00000078687	TNRC6C	57690
ENSG00000078699.22	119.66375787827	-0.0168294214655039	0.230363322486176	-0.073055993826942	0.941761559875628	1	ENSG00000078699	CBFA2T2	9139
ENSG00000078725.13	0.0240245344399589	0.758720490347103	7.26121436482488	0.104489476859757	0.916780918816398	1	ENSG00000078725	BRINP1	1620
ENSG00000078747.16	299.21421361402	-0.223689592919787	0.181679846274019	-1.2312295365024	0.218237027387124	1	ENSG00000078747	ITCH	83737
ENSG00000078795.17	0.33841420720447	2.10161443401546	4.48926575659051	0.468142130131228	0.639682952828931	1	ENSG00000078795	PKD2L2	27039
ENSG00000078804.13	35.6180690081131	0.127403763720499	0.737251651702975	0.172809058380825	0.862801516611904	1	ENSG00000078804	TP53INP2	58476
ENSG00000078808.19	397.267469257894	-0.215372875407955	0.172575054159122	-1.24799540963419	0.212032738245292	1	ENSG00000078808	SDF4	51150
ENSG00000078814.17	0.57315352201757	0.758736573587697	3.21434210110156	0.236047237575514	0.813396015361641	1	ENSG00000078814	MYH7B	57644
ENSG00000078898.7	0.0415158436630448	0	7.26121436482488	0	1	1	ENSG00000078898	BPIFB2	80341
ENSG00000078900.15	3.24073999738553	1.24996812911322	1.0122646023582	1.23482350978317	0.216896195707387	1	ENSG00000078900	TP73	7161
ENSG00000078902.16	267.83921087093	-0.122397836082654	0.170593251220506	-0.717483459673586	0.473075838714431	1	ENSG00000078902	TOLLIP	54472
ENSG00000078967.13	33.2307797586743	0.42282493453502	0.311843737589759	1.35588720749384	0.17513505834955	1	ENSG00000078967	UBE2D4	51619
ENSG00000079101.16	2.20293366621287	0.58993839726381	1.29867039810948	0.454263374388608	0.649639274034634	1	ENSG00000079101	CLUL1	27098
ENSG00000079102.16	1.69069301806311	0	3.35891211570365	0	1	1	ENSG00000079102	RUNX1T1	862
ENSG00000079112.10	0.284000831999671	0	7.26121436482488	0	1	1	ENSG00000079112	CDH17	1015
ENSG00000079134.12	114.364109059759	0.0976829336482235	0.211353408675988	0.46217817947746	0.643953549803	1	ENSG00000079134	THOC1	9984
ENSG00000079150.18	2.06688887540543	-1.17818450754287	1.20469410305502	-0.9779947495012	0.32807692091628	1	ENSG00000079150	FKBP7	51661
ENSG00000079156.17	60.2410292350701	0.273851260150776	0.307117377262358	0.891682725972342	0.372563014957048	1	ENSG00000079156	OSBPL6	114880
ENSG00000079215.15	181.87132075071	-0.242378755539421	0.213069705958649	-1.13755615538541	0.2553058634353	1	ENSG00000079215	SLC1A3	6507
ENSG00000079246.16	2095.46474131334	-0.227186754509122	0.118235944538474	-1.92146944312011	0.0546725511124147	0.936209185220348	ENSG00000079246	XRCC5	7520
ENSG00000079257.8	16.3835329544933	0.527176304194862	0.441468395252447	1.19414279677576	0.232422114794822	1	ENSG00000079257	LXN	56925
ENSG00000079263.19	0.373990148905391	-1.09745955206688	4.97961189498447	-0.220390579669925	0.825566981396736	1	ENSG00000079263	SP140	11262
ENSG00000079277.22	223.244845085838	-0.0523341275761452	0.14744262271282	-0.354945717956188	0.7226302575135	1	ENSG00000079277	MKNK1	8569
ENSG00000079308.20	14.6399292332949	-1.3164758470483	0.475906158021703	-2.76625091913239	0.00567048849729248	0.279015854645276	ENSG00000079308	TNS1	7145
ENSG00000079313.15	32.6386557916877	0.432009319420597	0.311897203670567	1.38510161148125	0.1660213992418	1	ENSG00000079313	REXO1	57455
ENSG00000079332.15	1217.18031218088	0.178784167537611	0.147863627025424	1.20911525798613	0.226618568108124	1	ENSG00000079332	SAR1A	56681
ENSG00000079335.20	9.64941084872205	-0.0766184902228968	0.603643890018743	-0.126926639182114	0.898998462139275	1	ENSG00000079335	CDC14A	8556
ENSG00000079337.16	0.95556311351398	0.139255723582933	1.49312214904449	0.0932647899383503	0.925693203684734	1	ENSG00000079337	RAPGEF3	10411
ENSG00000079385.23	24.1722371484066	0.408997158526195	0.496865237488028	0.823155108604373	0.410419793522877	1	ENSG00000079385	CEACAM1	634
ENSG00000079387.14	91.061752355101	-0.226559544854488	0.229324747763238	-0.987941977759833	0.323181065315119	1	ENSG00000079387	SENP1	29843
ENSG00000079393.21	10.1074453240689	-0.835593449383566	0.695575802504514	-1.20129746660953	0.229635832812302	1	ENSG00000079393	DUSP13	51207
ENSG00000079432.9	89.2895539382873	0.0287350960466734	0.241928045021048	0.11877538234219	0.905453312641996	1	ENSG00000079432	CIC	23152
ENSG00000079435.10	0.550189753033379	0	5.96350213975249	0	1	1	ENSG00000079435	LIPE	3991
ENSG00000079459.13	1821.53437963355	-0.0827280548276705	0.121631881359757	-0.680151074725065	0.496408807447888	1	ENSG00000079459	FDFT1	2222
ENSG00000079462.8	176.130671357792	0.426113532450762	0.231081851976052	1.84399393031921	0.065184024754684	1	ENSG00000079462	PAFAH1B3	5050
ENSG00000079482.14	636.823242054756	-0.478036377014819	0.180832099217998	-2.6435371766521	0.00820447552328836	0.347102246735248	ENSG00000079482	OPHN1	4983
ENSG00000079557.5	0	NA	NA	NA	NA	NA	ENSG00000079557	AFM	173
ENSG00000079616.13	246.841793237626	-0.0192123787218284	0.189906497183112	-0.101167569339681	0.919417440520228	1	ENSG00000079616	KIF22	3835
ENSG00000079689.14	0.0220543414981103	0	7.26121436482488	0	1	1	ENSG00000079689	SCGN	10590
ENSG00000079691.18	133.154411252871	0.453180711580108	0.263868946685866	1.71744616891057	0.0858976821200477	1	ENSG00000079691	CARMIL1	55604
ENSG00000079739.17	331.140216196762	0.0198185642510804	0.145546965543542	0.136166110898076	0.891689965182531	1	ENSG00000079739	PGM1	5236
ENSG00000079785.16	1095.39194339952	-0.384246863082446	0.309151274080082	-1.24290887762252	0.213901413920997	1	ENSG00000079785	DDX1	1653
ENSG00000079805.19	485.527387415171	-0.0248262465584833	0.173746544649693	-0.142887713873895	0.88637886191134	1	ENSG00000079805	DNM2	1785
ENSG00000079819.19	635.990245340556	0.00476455756935967	0.153753825145169	0.030988221365297	0.975278933151774	1	ENSG00000079819	EPB41L2	2037
ENSG00000079841.18	0.114078349923046	-1.16482218521211	7.26121436482488	-0.160416994553252	0.872552603261479	1	ENSG00000079841	RIMS1	22999
ENSG00000079931.15	1.70654648958833	0.00157375845809041	1.03414620465036	0.00152179493674445	0.998785783783923	1	ENSG00000079931	MOXD1	26002
ENSG00000079950.14	589.367990865999	-0.0242567909783793	0.112377561579422	-0.215850839237476	0.829104018302948	1	ENSG00000079950	STX7	8417
ENSG00000079974.18	211.965935698735	0.0457991886385614	0.253297763930539	0.180811657899675	0.85651541225474	1	ENSG00000079974	RABL2B	11158
ENSG00000079999.14	151.543596005378	0.151589768557793	0.170492366808313	0.889129357493332	0.373933562862825	1	ENSG00000079999	KEAP1	9817
ENSG00000080007.8	174.54278254814	1.10203592969019	0.268517628763631	4.10414740650152	4.05808667269969e-05	0.00813980573249334	ENSG00000080007	DDX43	55510
ENSG00000080031.10	0.507828391281753	-1.16484317184262	4.08575385871796	-0.285098714245143	0.775568515077737	1	ENSG00000080031	PTPRH	5794
ENSG00000080166.16	0.145097062090515	0	7.26121436482488	0	1	1	ENSG00000080166	DCT	1638
ENSG00000080189.15	143.554018258397	-0.0231103427642691	0.173653028912688	-0.133083441786028	0.894127390196476	1	ENSG00000080189	SLC35C2	51006
ENSG00000080200.10	17.7874764239079	-0.480676397891315	0.395647496693467	-1.21491075239565	0.224400132356755	1	ENSG00000080200	CRYBG3	131544
ENSG00000080224.17	0.133056087268681	0	7.26121436482487	0	1	1	ENSG00000080224	EPHA6	285220
ENSG00000080293.10	0.140982489499355	0	7.26121436482488	0	1	1	ENSG00000080293	SCTR	6344
ENSG00000080298.16	73.930860306826	0.510153785914332	0.282803175320863	1.80391816794674	0.0712441364041062	1	ENSG00000080298	RFX3	5991
ENSG00000080345.18	769.406754068271	-0.160234030736698	0.271783204177756	-0.589565610654509	0.555481912904733	1	ENSG00000080345	RIF1	55183
ENSG00000080371.6	517.000725449089	-0.179852978121778	0.159330361425356	-1.12880543615685	0.258979918926327	1	ENSG00000080371	RAB21	23011
ENSG00000080493.18	3.36264535848913	1.22493619284223	0.994433307888767	1.23179320636678	0.218026341727367	1	ENSG00000080493	SLC4A4	8671
ENSG00000080503.24	2274.11828168292	-0.94822947289828	0.213874874873353	-4.4335711404146	9.26849048387995e-06	0.00254876013717599	ENSG00000080503	SMARCA2	6595
ENSG00000080511.5	0	NA	NA	NA	NA	NA	ENSG00000080511	RDH8	50700
ENSG00000080546.13	384.561467624909	-0.0457970874358027	0.155256787765864	-0.294976394235769	0.768011912475269	1	ENSG00000080546	SESN1	27244
ENSG00000080561.14	2.04218345626709	3.13650131542145	1.59160649371358	1.97065124313691	0.04876378102473	0.895903108384842	ENSG00000080561	MID2	11043
ENSG00000080572.13	0.0514825959831411	-1.16482218521211	7.26121436482488	-0.160416994553252	0.872552603261479	1	ENSG00000080572	DNAAF6	139212
ENSG00000080573.7	0.031100165588	0	7.26121436482488	0	1	1	ENSG00000080573	COL5A3	50509
ENSG00000080603.17	33.036236149464	-0.225035681822137	0.320763773422871	-0.701562023107473	0.482952342240947	1	ENSG00000080603	SRCAP	10847
ENSG00000080608.10	854.952460674661	-0.222521077848341	0.219363517695747	-1.01439418999915	0.310394695539881	1	ENSG00000080608	PUM3	9933
ENSG00000080618.17	0.0462396080028695	0	7.26121436482488	0	1	1	ENSG00000080618	CPB2	1361
ENSG00000080644.16	0.0442843292342316	0	7.26121436482488	0	1	1	ENSG00000080644	CHRNA3	1136
ENSG00000080709.16	0.167886326959275	0	7.26121436482488	0	1	1	ENSG00000080709	KCNN2	3781
ENSG00000080802.19	94.8285425130944	0.0556998523726104	0.169949637093352	0.327743285159325	0.743105772551406	1	ENSG00000080802	CNOT4	4850
ENSG00000080815.19	375.40758221845	0.0126489953146771	0.115848694050337	0.109185480409309	0.913055376408969	1	ENSG00000080815	PSEN1	5663
ENSG00000080819.9	89.592060040922	0.353091171996523	0.415859071950215	0.849064492787579	0.39584540674845	1	ENSG00000080819	CPOX	1371
ENSG00000080822.17	127.127480482912	0.092760932199109	0.337306159222898	0.275005153812833	0.783312278749873	1	ENSG00000080822	CLDND1	56650
ENSG00000080823.23	25.6072557591567	0.124475000704161	0.339315908803437	0.366841039499473	0.713737593406024	1	ENSG00000080823	MOK	5891
ENSG00000080824.19	17844.3270677237	-0.0870188062842077	0.122839703181143	-0.708393166302977	0.478701134984493	1	ENSG00000080824	HSP90AA1	3320
ENSG00000080839.12	95.7070746054202	-0.173224024414759	0.217996114149839	-0.794619780679641	0.4268347083983	1	ENSG00000080839	RBL1	5933
ENSG00000080845.19	163.400554938265	-0.161048223141291	0.219371380884489	-0.734135065804649	0.462866423920944	1	ENSG00000080845	DLGAP4	22839
ENSG00000080854.16	5.82468555125747	-0.384006197577291	0.559597637982421	-0.686218403211619	0.492575394458636	1	ENSG00000080854	IGSF9B	22997
ENSG00000080910.13	0	NA	NA	NA	NA	NA	ENSG00000080910	CFHR2	3080
ENSG00000080947.15	1.89118923913177	2.50545584861064	1.38688826985276	1.80653041998591	0.0708355269203959	1	ENSG00000080947	CROCCP3	NA
ENSG00000080986.13	539.163077953683	0.219588644508885	0.15848000891351	1.38559207570921	0.165871499292835	1	ENSG00000080986	NDC80	10403
ENSG00000081014.11	121.312296245379	-0.0920332321587225	0.207162744367876	-0.444255710357319	0.656857718278147	1	ENSG00000081014	AP4E1	23431
ENSG00000081019.13	57.394698790625	0.10235235145534	0.264551776246881	0.386889677731078	0.698837883225087	1	ENSG00000081019	RSBN1	54665
ENSG00000081026.19	79.5933687460092	0.097730636940681	0.271792783481681	0.359577747756015	0.719162926740351	1	ENSG00000081026	MAGI3	260425
ENSG00000081041.9	0.518927666019117	-0.133951683398377	2.48154442478065	-0.0539791599379557	0.956951767990407	1	ENSG00000081041	CXCL2	2920
ENSG00000081051.8	0.120138864470591	-0.203050847432503	7.26121436482488	-0.0279637588467476	0.977691056086255	1	ENSG00000081051	AFP	174
ENSG00000081052.14	0.178602442744846	0	7.26121436482487	0	1	1	ENSG00000081052	COL4A4	1286
ENSG00000081059.20	59.1832507612543	-0.193081774555914	0.249967566751441	-0.772427307531093	0.43986138545661	1	ENSG00000081059	TCF7	6932
ENSG00000081087.15	244.078681807776	-0.234653062216157	0.14148250634883	-1.65853057223634	0.0972104220569198	1	ENSG00000081087	OSTM1	28962
ENSG00000081138.14	0.449213964954313	-0.203053882885108	4.77793927422944	-0.0424982133993019	0.966101535966155	1	ENSG00000081138	CDH7	1005
ENSG00000081148.12	0.231979890172002	0	4.93504515365732	0	1	1	ENSG00000081148	IMPG2	50939
ENSG00000081154.12	547.622239535483	-0.0359818184155893	0.211434569559623	-0.170179448377493	0.864869013774905	1	ENSG00000081154	PCNP	57092
ENSG00000081177.18	32.5446998025095	0.475491209320121	0.358096509374227	1.32782978016469	0.184234346474612	1	ENSG00000081177	EXD2	55218
ENSG00000081181.8	168.903157327627	-0.595027741012669	0.383701066649145	-1.55075863147589	0.120959537824049	1	ENSG00000081181	ARG2	384
ENSG00000081189.16	0.301725500267418	0	7.26121436482488	0	1	1	ENSG00000081189	MEF2C	4208
ENSG00000081237.20	0.0965264670415806	0	7.26121436482488	0	1	1	ENSG00000081237	PTPRC	5788
ENSG00000081248.12	0.0484877708513943	0	7.26121436482488	0	1	1	ENSG00000081248	CACNA1S	779
ENSG00000081277.13	0.480409861184575	-1.16484264169493	4.19566546712637	-0.277630009070465	0.781296393489962	1	ENSG00000081277	PKP1	5317
ENSG00000081307.15	407.673471895865	0.043922483039242	0.159143391960701	0.275993131088271	0.782553342017063	1	ENSG00000081307	UBA5	79876
ENSG00000081320.11	192.482874594352	0.211932122723525	0.158787813292293	1.33468758294067	0.181978619245145	1	ENSG00000081320	STK17B	9262
ENSG00000081377.17	138.065828437336	-0.58392232718642	0.197176500868048	-2.96141946233839	0.00306224569954986	0.19156240249534	ENSG00000081377	CDC14B	8555
ENSG00000081386.13	28.9247775606939	-0.385569627260473	0.291200796325507	-1.3240679013442	0.185480494793302	1	ENSG00000081386	ZNF510	22869
ENSG00000081479.15	1322.77373552675	0.284027674244137	0.195522702852954	1.45265828520048	0.146318654494287	1	ENSG00000081479	LRP2	4036
ENSG00000081665.14	31.8966644393058	-0.557527839347124	0.490476095658554	-1.1367074650163	0.255660597607535	1	ENSG00000081665	ZNF506	440515
ENSG00000081692.13	75.2462791159984	0.0484123796027386	0.318631960784387	0.151938240858074	0.879235646577243	1	ENSG00000081692	JMJD4	65094
ENSG00000081721.12	74.2970112512214	0.0911912569152267	0.311297029256359	0.292939695354847	0.769568246583061	1	ENSG00000081721	DUSP12	11266
ENSG00000081760.17	269.918578960351	-0.392074027190655	0.154167936663157	-2.54316192897684	0.0109854305780212	0.412911621056236	ENSG00000081760	AACS	65985
ENSG00000081791.9	411.58203146569	0.242550349544082	0.1638966256713	1.47989837222472	0.138900370172545	1	ENSG00000081791	DELE1	9812
ENSG00000081800.9	0.105934761948381	0.724822944686279	7.25875407528177	0.0998550077835696	0.920459436339399	1	ENSG00000081800	SLC13A1	6561
ENSG00000081803.16	0.0735637258559536	0.758720490347103	7.26121436482488	0.104489476859757	0.916780918816398	1	ENSG00000081803	CADPS2	93664
ENSG00000081818.4	0.0306153239336126	0	7.26121436482488	0	1	1	ENSG00000081818	PCDHB4	56131
ENSG00000081842.18	0	NA	NA	NA	NA	NA	ENSG00000081842	PCDHA6	56142
ENSG00000081853.15	0.275670472232106	1.67794449952127	5.35956815072633	0.313074570997641	0.754224008062479	1	ENSG00000081853	PCDHGA2	56113
ENSG00000081870.12	171.318696413666	-0.0806509312106069	0.303764830484783	-0.265504505843862	0.790620839219122	1	ENSG00000081870	HSPB11	51668
ENSG00000081913.14	187.959040481742	-0.436054954194227	0.361796236096423	-1.20525011232569	0.228106762076062	1	ENSG00000081913	PHLPP1	23239
ENSG00000081923.15	123.226567436159	0.26909953768334	0.198950889696104	1.35259278354767	0.176185759147091	1	ENSG00000081923	ATP8B1	5205
ENSG00000081985.13	0.221013193991034	0	7.26121436482488	0	1	1	ENSG00000081985	IL12RB2	3595
ENSG00000082014.17	1.07185991882912	-0.231794662827587	1.80254849605781	-0.128592747065903	0.897679905660119	1	ENSG00000082014	SMARCD3	6604
ENSG00000082068.9	119.00627407917	-0.158884700110672	0.335947304341875	-0.472945304389118	0.636252201762299	1	ENSG00000082068	WDR70	55100
ENSG00000082074.19	935.349121281757	0.12266049740055	0.206927575781803	0.592770185110037	0.553334963541696	1	ENSG00000082074	FYB1	2533
ENSG00000082126.18	0.924140576444029	2.4897882593436	2.16790257269061	1.14847793010065	0.250771318799464	1	ENSG00000082126	MPP4	58538
ENSG00000082146.13	83.0786837172753	0.126877474942104	0.195599494571058	0.648659523483641	0.516558472411072	1	ENSG00000082146	STRADB	55437
ENSG00000082153.18	436.362114009997	-0.0644172652156741	0.239803030221631	-0.26862573486306	0.78821770641355	1	ENSG00000082153	BZW1	9689
ENSG00000082175.15	0.292770198225634	-1.16482218521211	7.26121436482488	-0.160416994553252	0.872552603261479	1	ENSG00000082175	PGR	5241
ENSG00000082196.21	1.19433153104981	1.38506709326113	2.22823569269681	0.621598109123188	0.534206164678124	1	ENSG00000082196	C1QTNF3	114899
ENSG00000082212.13	121.325279154951	-0.0386542952930846	0.217632546307695	-0.1776126592685	0.859027181965709	1	ENSG00000082212	ME2	4200
ENSG00000082213.18	219.764835077128	0.0684002288742515	0.159256916733571	0.42949612661836	0.667562212089152	1	ENSG00000082213	C5orf22	55322
ENSG00000082258.13	265.897613994561	-0.311090477919944	0.228166263786968	-1.36343766495822	0.172744617402047	1	ENSG00000082258	CCNT2	905
ENSG00000082269.17	103.941470143792	-0.0458206187740745	0.224626253019893	-0.203986035283314	0.83836441170553	1	ENSG00000082269	FAM135A	57579
ENSG00000082293.13	0.999584103339413	-2.40754976920632	2.10782510269643	-1.14219617468568	0.253372485679369	1	ENSG00000082293	COL19A1	1310
ENSG00000082397.18	156.040742500635	-1.08972645560962	0.241825541014481	-4.50625046071691	6.59831992579979e-06	0.00192463831110409	ENSG00000082397	EPB41L3	23136
ENSG00000082438.18	379.190521898902	-0.714440746191896	0.262539069817366	-2.72127400576567	0.0065030833538133	0.304448564986914	ENSG00000082438	COBLL1	22837
ENSG00000082458.12	106.929517881905	-0.371311020065255	0.20222688137588	-1.83611109234829	0.0663412281056255	1	ENSG00000082458	DLG3	1741
ENSG00000082482.14	0.0932309593225084	0.758720490347103	7.26121436482488	0.104489476859757	0.916780918816398	1	ENSG00000082482	KCNK2	3776
ENSG00000082497.12	712.913778027395	-0.106313178481851	0.151217058265643	-0.703050169744012	0.482024484494421	1	ENSG00000082497	SERTAD4	56256
ENSG00000082512.15	6.59963696970036	0.107652872996764	0.642543396623688	0.167541793383042	0.866943765869039	1	ENSG00000082512	TRAF5	7188
ENSG00000082515.18	203.78025635524	-0.12089956480783	0.20028205797221	-0.603646507489978	0.546078685454575	1	ENSG00000082515	MRPL22	29093
ENSG00000082516.9	135.579099661214	0.104651041703564	0.187416368740733	0.558387948751345	0.576579500265842	1	ENSG00000082516	GEMIN5	25929
ENSG00000082556.14	0.66587272753125	0	4.36591653661499	0	1	1	ENSG00000082556	OPRK1	4986
ENSG00000082641.16	327.154729764588	0.0828663738963286	0.128606627864592	0.64433983902896	0.519355087062391	1	ENSG00000082641	NFE2L1	4779
ENSG00000082684.16	1.05588013386334	0.758738730308762	2.15569815248587	0.351968910598087	0.724861578225316	1	ENSG00000082684	SEMA5B	54437
ENSG00000082701.17	662.554057216744	0.190791146000526	0.122709383888972	1.55482115510542	0.119988669321324	1	ENSG00000082701	GSK3B	2932
ENSG00000082781.12	942.747984791839	0.310281608151476	0.167917828565453	1.84781813106004	0.0646286570946095	1	ENSG00000082781	ITGB5	3693
ENSG00000082805.20	324.541215410535	-0.112239581816028	0.247277188026129	-0.453901885216227	0.649899446623706	1	ENSG00000082805	ERC1	23085
ENSG00000082898.19	582.157541288941	-0.0730599661315591	0.13025735836036	-0.560889358199919	0.574872965077208	1	ENSG00000082898	XPO1	7514
ENSG00000082929.8	0	NA	NA	NA	NA	NA	ENSG00000082929	LINC01587	10141
ENSG00000082996.20	171.148010987734	0.00416671195347222	0.175915670820714	0.0236858486457342	0.981103193985118	1	ENSG00000082996	RNF13	11342
ENSG00000083067.24	0.402320339886862	0.758733455908362	4.30696123462992	0.176164449730311	0.860164748969493	1	ENSG00000083067	TRPM3	80036
ENSG00000083093.10	35.664433898728	0.212153977162745	0.432959718556262	0.490008580636991	0.624127826976518	1	ENSG00000083093	PALB2	79728
ENSG00000083097.15	34.9582529246837	-0.056137746841422	0.296428460567328	-0.189380421616674	0.849794668097905	1	ENSG00000083097	DOP1A	23033
ENSG00000083099.11	416.511229230879	0.0304510961805358	0.16973166408627	0.179407279981998	0.857617915529854	1	ENSG00000083099	LYRM2	57226
ENSG00000083123.15	40.1681098398988	0.475495098342326	0.359540579033487	1.32250746110647	0.185999226519346	1	ENSG00000083123	BCKDHB	594
ENSG00000083168.11	396.415621017412	-0.487661275614793	0.198934997716159	-2.45135989752085	0.0142317577291012	0.473122459540328	ENSG00000083168	KAT6A	7994
ENSG00000083223.18	346.895595784956	-0.532283862235768	0.233993931923092	-2.27477634937438	0.0229193496919661	0.61392529862243	ENSG00000083223	TUT7	79670
ENSG00000083290.20	58.0657606515255	0.88794566524339	0.224163573606249	3.96115056054155	7.45894799651721e-05	0.0124069594016215	ENSG00000083290	ULK2	9706
ENSG00000083307.12	101.382169963059	-0.258714980554008	0.310906583138676	-0.83213091836853	0.405335051650008	1	ENSG00000083307	GRHL2	79977
ENSG00000083312.19	2292.39694491319	-0.339847672776382	0.173859686022659	-1.95472383823407	0.0506156748546363	0.913704975921672	ENSG00000083312	TNPO1	3842
ENSG00000083444.17	193.131184782542	-0.0952380475860106	0.224564900320061	-0.424100326677377	0.671492647275991	1	ENSG00000083444	PLOD1	5351
ENSG00000083454.22	0.499544635192064	0	3.45370321396807	0	1	1	ENSG00000083454	P2RX5	5026
ENSG00000083457.12	94.079450441997	-0.112435715992623	0.193910851430037	-0.579831995803445	0.562027918607772	1	ENSG00000083457	ITGAE	3682
ENSG00000083520.15	516.041984840631	-0.0175725962736124	0.166140862498443	-0.105769261151976	0.915765425998252	1	ENSG00000083520	DIS3	22894
ENSG00000083535.16	11.7954443276114	0.162032326197827	0.537825900922221	0.301272820665548	0.763206464637132	1	ENSG00000083535	PIBF1	10464
ENSG00000083544.16	36.5747024249332	-0.038388580299718	0.245801125753964	-0.156177398219662	0.875893191719064	1	ENSG00000083544	TDRD3	81550
ENSG00000083622.8	1.55419048312146	0	7.26121436482488	0	1	1	ENSG00000083622		NA
ENSG00000083635.8	141.093694967849	-0.1161337872424	0.190836255502131	-0.608552011968729	0.542821420753826	1	ENSG00000083635	NUFIP1	26747
ENSG00000083642.19	299.939119690303	0.0550767849512536	0.274184903876427	0.200874607509669	0.840796623276702	1	ENSG00000083642	PDS5B	23047
ENSG00000083720.13	6.46406244083256	-0.450049168280995	0.718202377217491	-0.626632802337144	0.530899961201566	1	ENSG00000083720	OXCT1	5019
ENSG00000083750.13	9.58693039780048	-0.0175219306035892	0.539656948624481	-0.0324686463284693	0.974098319445655	1	ENSG00000083750	RRAGB	10325
ENSG00000083782.8	0	NA	NA	NA	NA	NA	ENSG00000083782	EPYC	1833
ENSG00000083799.18	36.725330847156	0.0733753330399814	0.248544248513209	0.295220402318349	0.767825517403511	1	ENSG00000083799	CYLD	1540
ENSG00000083807.10	29.5997822639206	0.42782010484511	0.403620463417104	1.05995642843063	0.289164422203318	1	ENSG00000083807	SLC27A5	10998
ENSG00000083812.12	18.3296078738063	-0.222983760662122	0.390155993188278	-0.571524632596165	0.567644067727474	1	ENSG00000083812	ZNF324	25799
ENSG00000083814.13	3.93097825195976	0.396180694894208	0.687483754124165	0.576276446559717	0.564428340488558	1	ENSG00000083814	ZNF671	79891
ENSG00000083817.9	5.01009215176326	0.33273325817405	0.652649725541224	0.509819042516449	0.610178243518209	1	ENSG00000083817	ZNF416	55659
ENSG00000083828.16	34.0547019757986	0.448997395282709	0.286955371228853	1.56469416606467	0.117654637061168	1	ENSG00000083828	ZNF586	54807
ENSG00000083838.16	14.038905977558	0.0135856395610267	0.454863104890081	0.0298675346823518	0.976172697862458	1	ENSG00000083838	ZNF446	55663
ENSG00000083844.10	159.805541695368	0.0353573262852769	0.160290294419077	0.220583076557559	0.825417079447191	1	ENSG00000083844	ZNF264	9422
ENSG00000083845.9	2642.2859088054	-0.0684161063661705	0.22887349339587	-0.298925425356421	0.764996946948011	1	ENSG00000083845	RPS5	6193
ENSG00000083857.14	33.457770872467	0.0819807538458799	0.335351006311486	0.244462525243575	0.806872622128044	1	ENSG00000083857	FAT1	2195
ENSG00000083896.13	648.772780889146	0.0387955786475727	0.215810345349838	0.179767001367258	0.857335490630128	1	ENSG00000083896	YTHDC1	91746
ENSG00000083937.10	600.257247988089	-0.121046740388593	0.128619289122917	-0.941124315132176	0.346641156326049	1	ENSG00000083937	CHMP2B	25978
ENSG00000084070.12	59.7753849126587	-0.500693295333732	0.242972535554129	-2.06069914112654	0.039331751634397	0.806478291630369	ENSG00000084070	SMAP2	64744
ENSG00000084072.17	114.502653410301	-0.0369935330877471	0.211180546930593	-0.175174908983949	0.860942199202201	1	ENSG00000084072	PPIE	10450
ENSG00000084073.10	339.671753610317	0.0376195349821493	0.163168240721045	0.230556723636337	0.817659191340309	1	ENSG00000084073	ZMPSTE24	10269
ENSG00000084090.14	847.626026480612	-0.345160512742178	0.167556392959398	-2.05996623969947	0.0394017683870109	0.807428425618201	ENSG00000084090	STARD7	56910
ENSG00000084092.7	203.183369132736	0.0154349379535363	0.236654124745139	0.0652215040416419	0.947997639830197	1	ENSG00000084092	NOA1	84273
ENSG00000084093.19	596.415908909306	0.0384278126034454	0.183674403985108	0.209217026268729	0.83427882149314	1	ENSG00000084093	REST	5978
ENSG00000084110.11	0.834677527330696	0.458834116867902	2.05374198017043	0.223413710825459	0.823213534295404	1	ENSG00000084110	HAL	3034
ENSG00000084112.15	116.122447884949	-0.0312697547486029	0.199856067254481	-0.156461373318161	0.875669363848412	1	ENSG00000084112	SSH1	54434
ENSG00000084207.18	2474.85313569566	-0.115565553573906	0.120603231903483	-0.958229325615349	0.337947132692735	1	ENSG00000084207	GSTP1	2950
ENSG00000084234.18	6060.25349725119	-0.129794329063554	0.123978459569764	-1.04691032227673	0.295140940641902	1	ENSG00000084234	APLP2	334
ENSG00000084444.14	35.7110615313534	0.376142234626716	0.309905901750271	1.21373046625559	0.224850666373661	1	ENSG00000084444	FAM234B	57613
ENSG00000084453.17	1.02231184216991	2.0623673158004	1.68471238523886	1.2241658183738	0.220889680909762	1	ENSG00000084453	SLCO1A2	6579
ENSG00000084463.8	518.009058051378	-0.155393011859084	0.202575711512307	-0.767086096842579	0.44303032759112	1	ENSG00000084463	WBP11	51729
ENSG00000084623.12	1072.26737558073	0.265369928712748	0.156376249364342	1.69699637759223	0.0896973453829803	1	ENSG00000084623	EIF3I	8668
ENSG00000084628.10	2.04757503783402	-1.19365317233899	1.46549565071264	-0.814504752544669	0.415355850725653	1	ENSG00000084628	NKAIN1	79570
ENSG00000084636.18	3.48327992494315	-2.33685046171801	0.999940350338137	-2.33698986237308	0.0194397112104901	0.562234701074217	ENSG00000084636	COL16A1	1307
ENSG00000084652.16	108.111606363072	-0.30816044969903	0.233055952984499	-1.32225950786817	0.186081751395943	1	ENSG00000084652	TXLNA	200081
ENSG00000084674.15	0.111353131516154	0.75025826637906	7.26061784955594	0.103332565068818	0.917699030760702	1	ENSG00000084674	APOB	338
ENSG00000084676.16	136.520171195935	0.0445028135538975	0.168442620661069	0.264201621770321	0.791624561463714	1	ENSG00000084676	NCOA1	8648
ENSG00000084693.16	135.295501353401	0.25963939920998	0.198757892273901	1.30630988404818	0.191447197211847	1	ENSG00000084693	AGBL5	60509
ENSG00000084710.14	84.6969427828865	1.32492595103385	0.397743841496012	3.33110362199571	0.000865023956741569	0.0784480103748158	ENSG00000084710	EFR3B	22979
ENSG00000084731.15	147.472177210546	-0.585912454338937	0.178341055074968	-3.28534814427694	0.00101856430909689	0.0855468580687068	ENSG00000084731	KIF3C	3797
ENSG00000084733.11	1131.77203447016	-0.0914307238438537	0.134417293225539	-0.680200602540342	0.496377450887809	1	ENSG00000084733	RAB10	10890
ENSG00000084734.9	0.186197778188881	0.758720490347102	7.26121436482488	0.104489476859757	0.916780918816398	1	ENSG00000084734	GCKR	2646
ENSG00000084754.12	904.366481724953	-0.00348688122668884	0.165032868241982	-0.0211284046858844	0.983143226286679	1	ENSG00000084754	HADHA	3030
ENSG00000084764.12	4.82383534966223	0.774199693418364	1.01008466605988	0.766470098430802	0.443396637126323	1	ENSG00000084764	MAPRE3	22924
ENSG00000084774.14	144.26813993457	0.0194008374174279	0.203173015672088	0.0954892427680456	0.923926234244365	1	ENSG00000084774	CAD	790
ENSG00000085063.17	1711.55191785826	0.152654658511656	0.119500422267664	1.27744032711224	0.201446835072996	1	ENSG00000085063	CD59	966
ENSG00000085117.12	0.119379381047225	-1.16482218521211	7.26121436482488	-0.160416994553252	0.872552603261479	1	ENSG00000085117	CD82	3732
ENSG00000085185.16	143.136804196175	-0.51628563075492	0.241721358034421	-2.13587096710503	0.0326899326368082	0.734623133163485	ENSG00000085185	BCORL1	63035
ENSG00000085224.23	904.35547725364	-0.112749744872425	0.196800414683767	-0.572914163080397	0.566702814449624	1	ENSG00000085224	ATRX	546
ENSG00000085231.14	366.006932860444	0.102222927903667	0.245037711693255	0.417172227071859	0.676552437936286	1	ENSG00000085231	AK6	102157402
ENSG00000085265.11	0	NA	NA	NA	NA	NA	ENSG00000085265	FCN1	2219
ENSG00000085274.16	103.158786787456	0.289876679260242	0.202612391108383	1.43069571251039	0.152517442560058	1	ENSG00000085274	MYNN	55892
ENSG00000085276.19	11.5271496964574	-0.01526023673647	0.37883240202986	-0.0402822901491598	0.967868072732162	1	ENSG00000085276	MECOM	2122
ENSG00000085365.18	393.801288511406	0.10744715860081	0.130309181620724	0.824555547540339	0.409623967329113	1	ENSG00000085365	SCAMP1	9522
ENSG00000085377.15	226.250793952338	0.297687020985319	0.143674894867414	2.0719487650228	0.0382702195304258	0.793781153143546	ENSG00000085377	PREP	5550
ENSG00000085382.12	87.8426486183905	0.396679878928762	0.229398805498603	1.72921510234794	0.0837706043986724	1	ENSG00000085382	HACE1	57531
ENSG00000085415.16	187.612357938109	-0.531894476708811	0.515656875774316	-1.03148915819286	0.302311489826166	1	ENSG00000085415	SEH1L	81929
ENSG00000085433.16	91.4749044711944	0.269420510899328	0.28380927802316	0.949301279986142	0.342467402741432	1	ENSG00000085433	WDR47	22911
ENSG00000085449.15	115.282728993644	0.083519905249553	0.217268606520722	0.384408528167125	0.700675680645263	1	ENSG00000085449	WDFY1	57590
ENSG00000085465.13	26.1764595686714	-0.0623033571382806	0.405285130255025	-0.15372722186742	0.877824819962127	1	ENSG00000085465	OVGP1	5016
ENSG00000085491.17	275.535265380305	-0.144310015536061	0.260552678206273	-0.553861186649611	0.57967384976572	1	ENSG00000085491	SLC25A24	29957
ENSG00000085511.20	143.563285582985	-0.236383730570167	0.203566853856164	-1.16120933291621	0.245556780255403	1	ENSG00000085511	MAP3K4	4216
ENSG00000085514.16	1.9991282599944	1.44672677162935	1.19854581748151	1.20706839115199	0.227405806668424	1	ENSG00000085514	PILRA	29992
ENSG00000085552.17	36.614934948207	-0.412772537611778	0.350636389498894	-1.17720963931235	0.239111842212133	1	ENSG00000085552	IGSF9	57549
ENSG00000085563.15	0.7940387370243	-0.914539688457361	2.96801089281143	-0.308132187342166	0.757981750022094	1	ENSG00000085563	ABCB1	5243
ENSG00000085644.14	6.47761168524518	-0.169320147605619	0.571272996511898	-0.29639095255589	0.766931533918738	1	ENSG00000085644	ZNF213	7760
ENSG00000085662.14	1642.04750235906	-0.521863527323996	0.158732308576633	-3.28769569348291	0.00101010958873431	0.0850462391759288	ENSG00000085662	AKR1B1	231
ENSG00000085719.13	811.892611966191	0.0359783463865794	0.0985195212430126	0.365190024602673	0.714969564068541	1	ENSG00000085719	CPNE3	8895
ENSG00000085721.13	167.445271192869	-0.266191416305062	0.333348529156472	-0.798537845595573	0.424558440081723	1	ENSG00000085721	RRN3	54700
ENSG00000085733.16	945.050678718759	-0.424076213131885	0.169568692274511	-2.50091103165057	0.0123874293255943	0.441839908549625	ENSG00000085733	CTTN	2017
ENSG00000085741.13	60.0769808479152	-0.0299838523273251	0.234699503080059	-0.127754221606073	0.898343478973002	1	ENSG00000085741	WNT11	7481
ENSG00000085760.15	406.107694406697	-0.172325795448668	0.266214788156794	-0.647318643122004	0.517425738069868	1	ENSG00000085760	MTIF2	4528
ENSG00000085788.14	182.240327795165	0.0316766936869863	0.247859852969565	0.12780082497215	0.898306597185283	1	ENSG00000085788	DDHD2	23259
ENSG00000085831.16	79.7038040914597	-0.14614268968828	0.289621164097805	-0.504599483064463	0.613840172996123	1	ENSG00000085831	TTC39A	22996
ENSG00000085832.17	390.427240349065	0.214752163413904	0.130092787378466	1.6507614890989	0.0987872866357189	1	ENSG00000085832	EPS15	2060
ENSG00000085840.13	102.943347135478	-0.0753173149374986	0.184863968434495	-0.407420199703148	0.68369939351774	1	ENSG00000085840	ORC1	4998
ENSG00000085871.9	53.5771134509713	-0.626666007947212	0.460840103144593	-1.35983392866873	0.173882483032285	1	ENSG00000085871	MGST2	4258
ENSG00000085872.15	573.001455363847	-0.17959261192473	0.195567344705579	-0.918315949910253	0.358453479335894	1	ENSG00000085872	CHERP	10523
ENSG00000085978.22	58.7329711432859	-0.171944106226391	0.231317763390073	-0.74332426401876	0.457285384823682	1	ENSG00000085978	ATG16L1	55054
ENSG00000085982.14	143.980650635939	-0.0143736980137113	0.230973848094375	-0.062230846185834	0.950378998383089	1	ENSG00000085982	USP40	55230
ENSG00000085998.14	103.067987894006	0.583060125894704	0.259069681051314	2.25059190071422	0.0244113968757146	0.633488753474118	ENSG00000085998	POMGNT1	55624
ENSG00000085999.13	18.4997890257184	-0.244538991386638	0.71423129926732	-0.342380670851996	0.732064432913225	1	ENSG00000085999	RAD54L	8438
ENSG00000086015.22	152.665335097561	-0.0510665766555042	0.198866875511308	-0.256787745692723	0.797342630471522	1	ENSG00000086015	MAST2	23139
ENSG00000086061.16	1232.1305288497	-0.228671059924204	0.16199797135486	-1.41156742897289	0.158077368421619	1	ENSG00000086061	DNAJA1	3301
ENSG00000086062.13	2443.92534409644	-0.615179222401543	0.150036650405949	-4.10019299109301	4.12805740430101e-05	0.00822976970569234	ENSG00000086062	B4GALT1	2683
ENSG00000086065.14	762.52524663756	-0.162147768465141	0.492132806396753	-0.329479698076495	0.741793136691354	1	ENSG00000086065	CHMP5	51510
ENSG00000086102.19	220.819696647107	0.171310103123111	0.124471237398282	1.37630272425873	0.16872792984468	1	ENSG00000086102	NFX1	4799
ENSG00000086159.13	0.299486913755919	-1.16044287139927	5.2230010035955	-0.222179331499347	0.824174283109296	1	ENSG00000086159	AQP6	363
ENSG00000086189.11	255.128576363194	0.0354618977791165	0.156493478647281	0.226603038578008	0.820732429310547	1	ENSG00000086189	DIMT1	27292
ENSG00000086200.17	151.877610544536	0.223682755486457	0.131827730222635	1.69678075400899	0.0897381186834071	1	ENSG00000086200	IPO11	51194
ENSG00000086205.18	0.0609628168238372	0	7.26121436482488	0	1	1	ENSG00000086205	FOLH1	2346
ENSG00000086232.13	917.020943835544	-0.491422456063162	0.139705547715122	-3.51755863743676	0.000435536111914119	0.0478899851776946	ENSG00000086232	EIF2AK1	27102
ENSG00000086288.12	0.0321658193178547	0	7.26121436482488	0	1	1	ENSG00000086288	NME8	51314
ENSG00000086289.12	0.0121185099163769	0	7.26121436482488	0	1	1	ENSG00000086289	EPDR1	54749
ENSG00000086300.16	166.227004117452	0.458392343704394	0.201334125574605	2.27677420504918	0.022799712650123	0.613425889894988	ENSG00000086300	SNX10	29887
ENSG00000086475.15	420.871753172096	0.324689550677259	0.153082756430884	2.12100669106944	0.0339212393509532	0.745307002593157	ENSG00000086475	SEPHS1	22929
ENSG00000086504.18	86.0590023985766	0.0369899377905553	0.248725498589185	0.148717915936921	0.881776223578533	1	ENSG00000086504	MRPL28	10573
ENSG00000086506.3	0.993440720241106	0.582427610537682	1.87305010531442	0.310951430976222	0.755837544889374	1	ENSG00000086506	HBQ1	3049
ENSG00000086544.3	100.712252330701	0.0051889775575779	0.200859602282468	0.0258338535903334	0.979389859593094	1	ENSG00000086544	ITPKC	80271
ENSG00000086548.9	0	NA	NA	NA	NA	NA	ENSG00000086548	CEACAM6	4680
ENSG00000086570.13	0.379607991423656	0	6.64321287471249	0	1	1	ENSG00000086570	FAT2	2196
ENSG00000086589.12	472.501612726563	-0.119374220110056	0.183376325185471	-0.650979454350601	0.515059749698776	1	ENSG00000086589	RBM22	55696
ENSG00000086598.11	979.103847567486	0.0521618208777821	0.158829287848261	0.328414372339284	0.74259837753483	1	ENSG00000086598	TMED2	10959
ENSG00000086619.14	29.5865010990266	-0.433185535917116	0.388099095965436	-1.11617249413973	0.26434830589808	1	ENSG00000086619	ERO1B	56605
ENSG00000086666.19	367.697594948868	-0.340453049372341	0.18395456143654	-1.85074535099141	0.0642061963817503	1	ENSG00000086666	ZFAND6	54469
ENSG00000086696.11	0.0985929519682762	0	7.26121436482488	0	1	1	ENSG00000086696	HSD17B2	3294
ENSG00000086712.13	268.818824328706	-0.321678494723681	0.251470062722403	-1.27919200894613	0.200829449176115	1	ENSG00000086712	TXLNG	55787
ENSG00000086717.18	0.606593876094102	1.30447010786899	2.17724160928397	0.599138883946827	0.549080273820252	1	ENSG00000086717	PPEF1	5475
ENSG00000086730.17	1.01931751596839	-1.17019524462127	1.73715305183602	-0.673628177657962	0.500547734203552	1	ENSG00000086730	LAT2	7462
ENSG00000086758.16	706.470373554485	0.0869558776129982	0.23338917830045	0.372578875534052	0.709461897481412	1	ENSG00000086758	HUWE1	10075
ENSG00000086827.9	161.197219689838	-0.272654925607163	0.150244197524734	-1.81474512892437	0.0695630863073929	1	ENSG00000086827	ZW10	9183
ENSG00000086848.15	40.6115601086939	0.0701031525132005	0.290334262207848	0.241456698841193	0.809201173035265	1	ENSG00000086848	ALG9	79796
ENSG00000086967.10	0.341308047343732	-0.560290139162415	5.81497398391563	-0.0963529915545954	0.923240225649631	1	ENSG00000086967	MYBPC2	4606
ENSG00000086991.13	1.26699183710748	0.654820723232926	2.87270550397895	0.2279456499547	0.819688493223315	1	ENSG00000086991	NOX4	50507
ENSG00000087008.16	177.302110125764	-0.219597337817654	0.187712847918778	-1.1698577921138	0.242058201908198	1	ENSG00000087008	ACOX3	8310
ENSG00000087053.20	227.399310355464	-0.108690059435992	0.15592073208674	-0.697085358575194	0.485749376474435	1	ENSG00000087053	MTMR2	8898
ENSG00000087074.8	138.6832623062	-0.703835668201434	0.241060738140035	-2.91974410114254	0.0035031891790141	0.208061587864727	ENSG00000087074	PPP1R15A	23645
ENSG00000087076.9	17.0897022927658	0.935244997564861	0.822376507639916	1.13724673416178	0.255435155143733	1	ENSG00000087076	HSD17B14	51171
ENSG00000087077.14	280.402348728184	-0.507249898675013	0.230411760688055	-2.20149308854836	0.0277011354440103	0.679935410284813	ENSG00000087077	TRIP6	7205
ENSG00000087085.16	27.5613581374291	-0.0473924070852158	0.33300094112581	-0.142319138573578	0.886827930001352	1	ENSG00000087085	ACHE	43
ENSG00000087086.15	6113.69948030653	-0.0723662451661939	0.205897829460322	-0.351466770465102	0.725238197632904	1	ENSG00000087086	FTL	2512
ENSG00000087087.20	762.01133784367	0.0604712556884337	0.185821600718664	0.325426406050542	0.74485837305187	1	ENSG00000087087	SRRT	51593
ENSG00000087088.20	199.700988432637	0.433776091788654	0.342772494059107	1.26549270815719	0.205694760674459	1	ENSG00000087088	BAX	581
ENSG00000087095.13	97.3819609016111	0.159062666280761	0.184538692446931	0.86194750906509	0.388716403621818	1	ENSG00000087095	NLK	51701
ENSG00000087111.21	513.316244554002	-0.0300156616037904	0.206184734463621	-0.145576546594852	0.884255683820962	1	ENSG00000087111	PIGS	94005
ENSG00000087116.16	0.214191204359648	0	7.26121436482488	0	1	1	ENSG00000087116	ADAMTS2	9509
ENSG00000087128.10	2.41616708166604	0.759228066641339	1.83437221348184	0.413889864369587	0.678954767096383	1	ENSG00000087128	TMPRSS11E	28983
ENSG00000087152.16	262.394616129546	-0.00889856675868725	0.194995694071594	-0.0456346833762394	0.963601424621673	1	ENSG00000087152	ATXN7L3	56970
ENSG00000087157.19	156.697405869758	0.2340256453161	0.202916922101673	1.15330768322437	0.248784117652678	1	ENSG00000087157	PGS1	9489
ENSG00000087191.13	776.04221585173	0.0785257401433026	0.17239913620547	0.455488013870982	0.648758188747181	1	ENSG00000087191	PSMC5	5705
ENSG00000087206.17	47.7321574695589	-0.111322362732059	0.382684064431756	-0.290898872147603	0.771128663927412	1	ENSG00000087206	UIMC1	51720
ENSG00000087237.12	0.224265736129912	0	7.26121436482488	0	1	1	ENSG00000087237	CETP	1071
ENSG00000087245.13	50.9163642313481	-1.16534083328425	0.498439617998476	-2.33797794397597	0.0193883923354763	0.561703305222944	ENSG00000087245	MMP2	4313
ENSG00000087250.9	0	NA	NA	NA	NA	NA	ENSG00000087250	MT3	4504
ENSG00000087253.13	23.9147673403371	-0.616734090822729	0.296252110550174	-2.08178800710444	0.0373618376811627	0.784000801901519	ENSG00000087253	LPCAT2	54947
ENSG00000087258.16	0.401759126801591	-0.203054251810464	4.38121598277766	-0.0463465514160133	0.963034036484575	1	ENSG00000087258	GNAO1	2775
ENSG00000087263.17	325.759029175591	0.0542620274776484	0.201803037412958	0.268886079086162	0.788017349876167	1	ENSG00000087263	OGFOD1	55239
ENSG00000087266.17	27.6568740439763	-0.310824590818516	0.457449630957288	-0.679472820139923	0.496838323539602	1	ENSG00000087266	SH3BP2	6452
ENSG00000087269.16	634.468944758157	-0.19784707805494	0.179996198486682	-1.09917364765667	0.271692330853693	1	ENSG00000087269	NOP14	8602
ENSG00000087274.18	408.184553245166	0.123908183695917	0.127090527549044	0.974960023264533	0.329580090304969	1	ENSG00000087274	ADD1	118
ENSG00000087299.12	161.000708349405	-0.0489329969540436	0.225442023479019	-0.21705357412478	0.828166593891881	1	ENSG00000087299	L2HGDH	79944
ENSG00000087301.9	24.3213782643585	-0.230201384708001	0.346356007639223	-0.664638059195402	0.506282020225824	1	ENSG00000087301	TXNDC16	57544
ENSG00000087302.9	636.454039068515	0.0969638526392508	0.133700891288774	0.72522966529687	0.468311146559603	1	ENSG00000087302	RTRAF	51637
ENSG00000087303.18	1.50439485660471	0.526463750011204	1.17641844802878	0.447514020961974	0.654503966684968	1	ENSG00000087303	NID2	22795
ENSG00000087338.5	340.100094461441	0.0868906840579228	0.213885034342542	0.40624948035759	0.684559301142403	1	ENSG00000087338	GMCL1	64395
ENSG00000087365.16	989.807580481892	-0.162704223497946	0.248447411016004	-0.654883956458154	0.51254247046058	1	ENSG00000087365	SF3B2	10992
ENSG00000087448.11	395.536671992933	-0.376183586776225	0.125175628868459	-3.00524623025094	0.00265365929980173	0.171702331051118	ENSG00000087448	KLHL42	57542
ENSG00000087460.29	1465.1347031569	0.279618794625118	0.194319995096524	1.4389604862136	0.150161718412151	1	ENSG00000087460	GNAS	2778
ENSG00000087470.19	785.785581842788	0.496810626975746	0.166106456183644	2.99091702026611	0.00278141063269138	0.176616985408088	ENSG00000087470	DNM1L	10059
ENSG00000087494.16	0.429061756246549	-1.13142880688831	2.90117706316595	-0.389989573974374	0.696544256524328	1	ENSG00000087494	PTHLH	5744
ENSG00000087495.17	0.0404467069975165	0	7.26121436482488	0	1	1	ENSG00000087495	PHACTR3	116154
ENSG00000087502.18	465.367556321378	-0.210643832227749	0.187615565514961	-1.1227417706499	0.261547182155807	1	ENSG00000087502	ERGIC2	51290
ENSG00000087510.7	3519.67945338256	-0.424572541225029	0.122896865468981	-3.45470602203594	0.000550893143194625	0.0573249486384381	ENSG00000087510	TFAP2C	7022
ENSG00000087586.18	795.420572415778	0.104615049415451	0.132000733549504	0.792533848883629	0.42804946309384	1	ENSG00000087586	AURKA	6790
ENSG00000087589.17	0.614446946174708	-1.04823129532352	2.63752799179938	-0.397429448552844	0.691050803083121	1	ENSG00000087589	CASS4	57091
ENSG00000087842.11	364.454776073227	0.407992193836283	0.217475894092776	1.87603410271408	0.0606505972387053	0.983766345048137	ENSG00000087842	PIR	8544
ENSG00000087884.14	30.9447422144966	0.722792032948387	0.38568726423789	1.87403655751146	0.0609253865403087	0.986933375599994	ENSG00000087884	AAMDC	28971
ENSG00000087903.13	29.6968093466246	0.526782458491692	0.306230224161265	1.72021706849642	0.0853929915481574	1	ENSG00000087903	RFX2	5990
ENSG00000087995.16	74.2330245072234	0.167673038056625	0.220186979518662	0.761502966356891	0.446356707771239	1	ENSG00000087995	METTL2A	339175
ENSG00000088002.12	1.09816833290004	2.25133047075872	1.72955914885851	1.30167879615136	0.193026210990076	1	ENSG00000088002	SULT2B1	6820
ENSG00000088035.18	74.6240800239148	0.469726151890821	0.203787035744324	2.30498544804465	0.0211673884193673	0.591189747448286	ENSG00000088035	ALG6	29929
ENSG00000088038.19	38.7427062465094	0.31746082521464	0.336192242817355	0.944283611526124	0.345024738370548	1	ENSG00000088038	CNOT3	4849
ENSG00000088053.11	0.974726824115527	0.620528311646787	1.79697935668757	0.345317440257426	0.729855736729159	1	ENSG00000088053	GP6	51206
ENSG00000088179.9	91.3948123162529	-0.0521709755333379	0.20399994652233	-0.255740143184926	0.798151495856582	1	ENSG00000088179	PTPN4	5775
ENSG00000088205.13	1144.12397541676	-0.00768673958420675	0.0732368085904173	-0.10495732586049	0.916409670654574	1	ENSG00000088205	DDX18	8886
ENSG00000088247.18	2244.870057278	-0.119244540926404	0.163496315990806	-0.729340842964986	0.465793194440739	1	ENSG00000088247	KHSRP	8570
ENSG00000088256.9	596.835538981835	-0.276159992683698	0.215721276559423	-1.28017039898995	0.200485213995201	1	ENSG00000088256	GNA11	2767
ENSG00000088280.19	89.1513451759287	-0.295476939319707	0.208316575723139	-1.41840340018073	0.156073023489209	1	ENSG00000088280	ASAP3	55616
ENSG00000088298.13	45.1754997434142	-0.273724653960835	0.369907441308876	-0.739981474804321	0.459311235098325	1	ENSG00000088298	EDEM2	55741
ENSG00000088305.18	609.761340549999	0.494383161516231	0.139640748576189	3.54039323447548	0.000399531250496256	0.0442325198398436	ENSG00000088305	DNMT3B	1789
ENSG00000088320.4	0	NA	NA	NA	NA	NA	ENSG00000088320	REM1	28954
ENSG00000088325.16	761.861490564763	0.213364665000551	0.17645071749941	1.20920259222672	0.226585022075699	1	ENSG00000088325	TPX2	22974
ENSG00000088340.17	14.8481361727016	0.0923218991592987	0.758543233191282	0.121709475636464	0.903129108560649	1	ENSG00000088340	FER1L4	NA
ENSG00000088356.6	114.287478028374	0.13636116487527	0.2261503059493	0.60296697058566	0.546530662171619	1	ENSG00000088356	PDRG1	81572
ENSG00000088367.23	320.771906908912	-0.652309273333724	0.196648237852952	-3.31713764870603	0.000909447984624754	0.0809693650854295	ENSG00000088367	EPB41L1	2036
ENSG00000088386.17	11.5493217046632	0.512373036129589	1.58263738326177	0.323746324678369	0.746130095978106	1	ENSG00000088386	SLC15A1	6564
ENSG00000088387.20	362.283333746986	-0.252545671437136	0.38517174616092	-0.655670292419697	0.512036287234387	1	ENSG00000088387	DOCK9	23348
ENSG00000088448.14	393.765801187618	0.0319711104319922	0.230421541064708	0.138750527768643	0.889647288841173	1	ENSG00000088448	ANKRD10	55608
ENSG00000088451.11	9.11223438751005	-0.497670096310157	0.695085781885305	-0.715983709176598	0.474001408122277	1	ENSG00000088451	TGDS	23483
ENSG00000088538.13	7.57532044034505	-0.374761259559237	0.599385162321453	-0.625242803988949	0.531811712605448	1	ENSG00000088538	DOCK3	1795
ENSG00000088543.15	0.940707601266441	0.687007777185066	1.95681592582971	0.351084518536801	0.725524942037377	1	ENSG00000088543	C3orf18	51161
ENSG00000088682.14	55.0036115409813	0.0737363969848352	0.304096659268999	0.242476839969522	0.808410700505494	1	ENSG00000088682	COQ9	57017
ENSG00000088726.16	353.635614342548	0.636961157542559	0.227882452459894	2.79513034315207	0.00518787938579038	0.264822603556985	ENSG00000088726	TMEM40	55287
ENSG00000088727.14	72.9095938216068	-0.106478950500044	0.244034296495842	-0.436327811414239	0.662598906343693	1	ENSG00000088727	KIF9	64147
ENSG00000088756.13	86.4626846552256	0.909962641155933	0.279850036227728	3.25160808775258	0.00114754133603335	0.0931666952795263	ENSG00000088756	ARHGAP28	79822
ENSG00000088766.12	3.98571843413557	-0.555980186734616	0.775308095907786	-0.717108707711397	0.473307023234916	1	ENSG00000088766	CRLS1	54675
ENSG00000088782.5	0.271237994889019	0.758720490347102	7.26121436482488	0.104489476859757	0.916780918816398	1	ENSG00000088782	DEFB127	140850
ENSG00000088808.18	20.3764155526401	0.443973248029771	0.360239103524129	1.23244046436517	0.21778459328662	1	ENSG00000088808	PPP1R13B	23368
ENSG00000088812.18	81.7129274907115	0.0874968441830115	0.344190904768716	0.25421021581557	0.79933315871479	1	ENSG00000088812	ATRN	8455
ENSG00000088826.18	57.2053991919534	0.532639203060139	0.277639372710984	1.9184570180347	0.0550530871824613	0.938158530652049	ENSG00000088826	SMOX	54498
ENSG00000088827.13	0.0405441842009179	0	7.26121436482488	0	1	1	ENSG00000088827	SIGLEC1	6614
ENSG00000088832.18	1711.35110626932	-0.105819036911568	0.162392946472556	-0.651623356864528	0.514644176314417	1	ENSG00000088832	FKBP1A	2280
ENSG00000088833.18	413.803823265809	0.0968076292101563	0.108588032344066	0.891512877804223	0.372654086031191	1	ENSG00000088833	NSFL1C	55968
ENSG00000088836.14	37.1948736278393	0.317517471206063	0.305373582670733	1.03976731853857	0.298448016154926	1	ENSG00000088836	SLC4A11	83959
ENSG00000088854.13	22.697478977218	0.439825809344074	0.345601268993822	1.27263945130924	0.203146012468509	1	ENSG00000088854	DNAAF9	25943
ENSG00000088876.13	9.5411372881738	0.510816686646207	0.506182561855864	1.00915504630059	0.312900281952898	1	ENSG00000088876	ZNF343	79175
ENSG00000088881.21	0.517882676455164	-0.189734507647242	3.31833531026119	-0.0571776176628478	0.954403707503457	1	ENSG00000088881	EBF4	57593
ENSG00000088882.8	0.0814804350678013	0	7.26121436482488	0	1	1	ENSG00000088882	CPXM1	56265
ENSG00000088888.18	851.643712385622	0.111479172448348	0.15592784979137	0.714940740845885	0.474645661194635	1	ENSG00000088888	MAVS	57506
ENSG00000088899.16	9.42429471651021	-0.29825769394735	0.593555814759022	-0.502493087475589	0.61532071362921	1	ENSG00000088899	LZTS3	9762
ENSG00000088926.14	0.0297205706862187	0	7.26121436482488	0	1	1	ENSG00000088926	F11	2160
ENSG00000088930.8	1345.5228943398	0.12711521296621	0.127871017617795	0.994089320115962	0.320179384323824	1	ENSG00000088930	XRN2	22803
ENSG00000088970.16	20.6170149003025	0.105881621770296	0.397599350666293	0.266302300526549	0.790006401490459	1	ENSG00000088970	KIZ	55857
ENSG00000088986.11	1258.9498951988	-0.052158618792563	0.159595415900149	-0.326817775425305	0.743805714213897	1	ENSG00000088986	DYNLL1	8655
ENSG00000088992.18	2.21312667855979	-1.84247172396452	1.86032148531484	-0.9904050125254	0.321976196403081	1	ENSG00000088992	TESC	54997
ENSG00000089006.17	1992.48713908334	-0.2593608499757	0.136622281049762	-1.89837885872534	0.0576461925316986	0.960216242716242	ENSG00000089006	SNX5	27131
ENSG00000089009.16	1322.232370116	-0.434863603397591	0.321757675129481	-1.35152519119426	0.176527255906307	1	ENSG00000089009	RPL6	6128
ENSG00000089012.14	0.0262397865101136	0	7.26121436482488	0	1	1	ENSG00000089012	SIRPG	55423
ENSG00000089022.14	242.769111289449	-0.177571168187403	0.221788335524475	-0.800633485830042	0.423343859191681	1	ENSG00000089022	MAPKAPK5	8550
ENSG00000089041.17	1.52678876055446	-1.85415896896413	1.50249583475773	-1.2340526516422	0.217183285299835	1	ENSG00000089041	P2RX7	5027
ENSG00000089048.15	697.171962137934	-0.0663098535564237	0.235738320352831	-0.281285848890318	0.778491163280797	1	ENSG00000089048	ESF1	51575
ENSG00000089050.16	51.7035505020419	0.0892410015043021	0.315455593939366	0.282895606287633	0.777256862745534	1	ENSG00000089050	RBBP9	10741
ENSG00000089053.13	874.632479407362	-0.113864364788448	0.141221634317047	-0.806281313334887	0.420080662684744	1	ENSG00000089053	ANAPC5	51433
ENSG00000089057.15	96.8587998659994	-0.00326770848380885	0.22701381552589	-0.014394315501191	0.988515394494308	1	ENSG00000089057	SLC23A2	9962
ENSG00000089060.12	44.0254210060234	-0.140241173508706	0.304534477619005	-0.460510004007356	0.64515019248041	1	ENSG00000089060	SLC8B1	80024
ENSG00000089063.15	313.316344781462	-0.184421976603813	0.48192290643547	-0.382679416440039	0.701957478127514	1	ENSG00000089063	TMEM230	29058
ENSG00000089091.16	4.83741119825486	-0.381432534881949	0.720967416713404	-0.529056551016887	0.596766220879083	1	ENSG00000089091	DZANK1	55184
ENSG00000089094.19	405.623915338138	-0.0618777848987511	0.137734626081165	-0.449253660167397	0.653248682171448	1	ENSG00000089094	KDM2B	84678
ENSG00000089101.19	0.0705154225525037	-1.09897720640051	7.25621172445477	-0.151453299343066	0.879618147524786	1	ENSG00000089101	CFAP61	26074
ENSG00000089116.4	1.12782588290219	-0.203348025824654	2.25153877396211	-0.0903151338881079	0.928036794195665	1	ENSG00000089116	LHX5	64211
ENSG00000089123.16	51.2828915307903	0.325688709355543	0.291643994145576	1.11673381209068	0.264108156233475	1	ENSG00000089123	TASP1	55617
ENSG00000089127.15	0.281119469124499	-1.16482222401967	7.25662502240453	-0.160518453195988	0.872472686552348	1	ENSG00000089127	OAS1	4938
ENSG00000089154.11	925.5135044129	-0.0792353189762161	0.116040782361954	-0.682823033104564	0.49471867336508	1	ENSG00000089154	GCN1	10985
ENSG00000089157.16	5129.72750355465	-0.0982937800536163	0.103499233919598	-0.949705387481175	0.342261971522739	1	ENSG00000089157	RPLP0	6175
ENSG00000089159.17	946.864844395469	-0.0191189720863931	0.144219382262818	-0.132568672715237	0.894534509246811	1	ENSG00000089159	PXN	5829
ENSG00000089163.4	14.6462195292667	-0.810812765245676	0.580776823978187	-1.3960831971424	0.162689443101725	1	ENSG00000089163	SIRT4	23409
ENSG00000089169.15	0.203903165797804	0.758720490347102	7.26121436482488	0.104489476859757	0.916780918816398	1	ENSG00000089169	RPH3A	22895
ENSG00000089177.19	40.4851354181022	0.340186277917018	0.285449579062221	1.19175610289783	0.233356892661613	1	ENSG00000089177	KIF16B	55614
ENSG00000089195.15	354.204512371468	-0.241268727844948	0.21548145508889	-1.11967281706641	0.262853212808913	1	ENSG00000089195	TRMT6	51605
ENSG00000089199.10	0.25923783646157	0.758729147042982	5.46878251587335	0.138738219126605	0.889657015644138	1	ENSG00000089199	CHGB	1114
ENSG00000089220.5	5786.55886133289	-0.164752506058391	0.13825144818897	-1.19168737989057	0.233383848295651	1	ENSG00000089220	PEBP1	5037
ENSG00000089225.20	0	NA	NA	NA	NA	NA	ENSG00000089225	TBX5	6910
ENSG00000089234.16	101.624753601052	-0.00849949367811301	0.193164724700899	-0.0440012724438886	0.964903389587895	1	ENSG00000089234	BRAP	8315
ENSG00000089248.7	1608.24846250454	-0.0739820708028857	0.133485000313316	-0.55423508730745	0.579417968350425	1	ENSG00000089248	ERP29	10961
ENSG00000089250.19	0.563918327819133	0.751884917668699	6.87075765285969	0.109432606367037	0.912859372898756	1	ENSG00000089250	NOS1	4842
ENSG00000089280.19	1255.40356619226	0.0883602196163259	0.185630813700628	0.475999743010485	0.63407456098906	1	ENSG00000089280	FUS	2521
ENSG00000089289.16	639.035390849392	0.0816821649042459	0.111759627199868	0.730873634341746	0.464856341715415	1	ENSG00000089289	IGBP1	3476
ENSG00000089327.15	194.549556658428	0.399990655728816	0.255886484173162	1.56315663572968	0.118015757016562	1	ENSG00000089327	FXYD5	53827
ENSG00000089335.21	51.0323460104552	0.547879317476855	0.308824563532426	1.77407946832354	0.0760500063991594	1	ENSG00000089335	ZNF302	55900
ENSG00000089351.15	170.728755187993	0.0630897641607817	0.216402960499962	0.291538359803506	0.770639610467381	1	ENSG00000089351	GRAMD1A	57655
ENSG00000089356.19	23.1913162844159	0.0297396827736375	0.454339032920147	0.0654570279434135	0.947810119655643	1	ENSG00000089356	FXYD3	5349
ENSG00000089472.17	0.322973455442911	-2.69699999746453	3.56817082724709	-0.755849461261728	0.449739457835227	1	ENSG00000089472	HEPH	9843
ENSG00000089486.17	16.0607914595495	-0.314804897693171	0.478467543808908	-0.657944100423453	0.510574051427524	1	ENSG00000089486	CDIP1	29965
ENSG00000089505.18	0.0271782393286216	0	7.26121436482488	0	1	1	ENSG00000089505	CMTM1	113540
ENSG00000089558.9	0.102394189381136	0	7.26121436482487	0	1	1	ENSG00000089558	KCNH4	23415
ENSG00000089597.18	952.197951494078	-0.192792683854672	0.1470670242266	-1.31091714725674	0.189885756969748	1	ENSG00000089597	GANAB	23193
ENSG00000089639.11	30.0310464566516	-0.126773319876489	0.31941033202356	-0.396897993478615	0.691442683915533	1	ENSG00000089639	GMIP	51291
ENSG00000089682.16	177.100037700162	-0.111529145078651	0.296692415705369	-0.375908311688711	0.706985061124688	1	ENSG00000089682	RBM41	55285
ENSG00000089685.15	351.138686085387	-0.0674625156845005	0.2109866992564	-0.319747718326629	0.749159583181946	1	ENSG00000089685	BIRC5	332
ENSG00000089692.9	0.756643202096151	-1.83561481897779	2.35170645925804	-0.780545893281649	0.435069625308819	1	ENSG00000089692	LAG3	3902
ENSG00000089693.11	570.83074895259	0.113393682595509	0.158630800888087	0.714827649867995	0.474715547628385	1	ENSG00000089693	MLF2	8079
ENSG00000089723.10	49.5280471109318	-1.05312250665921	0.578564714326826	-1.82023286346549	0.068723550432462	1	ENSG00000089723	OTUB2	78990
ENSG00000089737.17	676.931609822165	-0.223494899719149	0.187742254473707	-1.1904347284295	0.233875570145114	1	ENSG00000089737	DDX24	57062
ENSG00000089775.12	46.4841815325461	0.216510654874746	0.215112297664635	1.00650059166906	0.314174827163425	1	ENSG00000089775	ZBTB25	7597
ENSG00000089818.18	267.901615720897	0.565321126425064	0.184015021615933	3.07214661857864	0.00212525307797564	0.149263120731778	ENSG00000089818	NECAP1	25977
ENSG00000089820.16	3.71861207595979	1.15714597961142	0.883985267784717	1.30901047990455	0.190530800829832	1	ENSG00000089820	ARHGAP4	393
ENSG00000089847.12	3.27161484975109	1.63763409911784	1.06288895830591	1.54073865037416	0.123380406029757	1	ENSG00000089847	ANKRD24	170961
ENSG00000089876.12	191.021095313925	0.134543819347438	0.242800556346931	0.554133076841853	0.579487774636254	1	ENSG00000089876	DHX32	55760
ENSG00000089902.10	1073.48468177855	-0.135030118674047	0.197795398809089	-0.682675732029425	0.494811767753675	1	ENSG00000089902	RCOR1	23186
ENSG00000089916.18	188.84481067401	0.0201310737801402	0.181049504461979	0.111190990773288	0.911464895653969	1	ENSG00000089916	GPATCH2L	55668
ENSG00000090006.18	13.2267793962159	0.337229700688456	0.575635184594877	0.58583927757264	0.557983526218759	1	ENSG00000090006	LTBP4	8425
ENSG00000090013.11	184.628524763608	0.15248398586631	0.21537667512642	0.707987463251561	0.478953042841665	1	ENSG00000090013	BLVRB	645
ENSG00000090020.11	290.503125066832	-0.141051151248726	0.189016678997754	-0.746236533181295	0.455524542782418	1	ENSG00000090020	SLC9A1	6548
ENSG00000090054.15	807.514912847914	-0.239708188734209	0.143630800970438	-1.66891911146235	0.0951334115081211	1	ENSG00000090054	SPTLC1	10558
ENSG00000090060.19	2869.9731113546	-0.54862608543883	0.165651491512082	-3.31192964476757	0.00092654844226032	0.081850713296981	ENSG00000090060	PAPOLA	10914
ENSG00000090061.17	235.174254549135	-0.142320811572547	0.158615141859887	-0.897271281314785	0.369574177056319	1	ENSG00000090061	CCNK	8812
ENSG00000090097.22	37.6896647768461	0.154499611370127	0.372769758833966	0.414463908910976	0.67853439326891	1	ENSG00000090097	PCBP4	57060
ENSG00000090104.12	0.0913782720185902	0	7.26121436482488	0	1	1	ENSG00000090104	RGS1	5996
ENSG00000090238.12	310.657656756155	-0.0961367123337461	0.158948208173686	-0.604830425195455	0.545291675532588	1	ENSG00000090238	YPEL3	83719
ENSG00000090263.16	451.110000738345	0.0646810466914628	0.131637354318936	0.491357844633909	0.623173374247616	1	ENSG00000090263	MRPS33	51650
ENSG00000090266.13	951.37839634872	-0.0763017448371204	0.146750579056359	-0.519941695138506	0.603104213325328	1	ENSG00000090266	NDUFB2	4708
ENSG00000090273.14	258.64394007069	0.23808215893653	0.209145314107096	1.13835760534714	0.254971188986807	1	ENSG00000090273	NUDC	10726
ENSG00000090316.16	372.07301915813	0.103884550518985	0.186605425532824	0.556707020829424	0.577727619256284	1	ENSG00000090316	MAEA	10296
ENSG00000090339.9	8.96827898985045	0.000949803561241322	0.635939401986715	0.00149354413057923	0.998808324640373	1	ENSG00000090339	ICAM1	3383
ENSG00000090372.15	138.836407923527	0.0783293824241698	0.218622222211566	0.358286461603929	0.72012894861327	1	ENSG00000090372	STRN4	29888
ENSG00000090376.11	0.348816199217106	0.854537729538073	4.0190856892034	0.212619932895098	0.83162342272032	1	ENSG00000090376	IRAK3	11213
ENSG00000090382.7	0.0800159049052832	0	7.26121436482488	0	1	1	ENSG00000090382	LYZ	4069
ENSG00000090402.8	0.0121185099163769	0	7.26121436482488	0	1	1	ENSG00000090402	SI	6476
ENSG00000090432.7	54.6310352589782	0.242390750511158	0.277396988147979	0.873804550400718	0.382224701940721	1	ENSG00000090432	MUL1	79594
ENSG00000090447.12	33.2820213285864	-0.645605435729534	0.256145276276961	-2.52046590557252	0.0117199591606442	0.426508951354118	ENSG00000090447	TFAP4	7023
ENSG00000090470.15	137.545066441707	-0.570669940487995	0.249480093810771	-2.28743677209311	0.0221703420138615	0.606719576048007	ENSG00000090470	PDCD7	10081
ENSG00000090487.11	327.855654037797	-0.245695601481902	0.233208876269287	-1.0535430958391	0.292092153607667	1	ENSG00000090487	SPG21	51324
ENSG00000090512.12	1.64314781210432	0.580606419730011	1.34977442327566	0.430150704975566	0.667086017844823	1	ENSG00000090512	FETUB	26998
ENSG00000090520.12	843.112753760265	-0.226450424064584	0.144633447743843	-1.56568503065518	0.117422372434691	1	ENSG00000090520	DNAJB11	51726
ENSG00000090530.10	133.464558591755	-0.255961349387527	0.162133050038143	-1.5787117390767	0.114402190970764	1	ENSG00000090530	P3H2	55214
ENSG00000090534.20	0.0645980829366041	0	7.26121436482488	0	1	1	ENSG00000090534	THPO	7066
ENSG00000090539.15	1.60931641525138	0.105993098282505	1.48304991167402	0.0714696770811063	0.94302395701019	1	ENSG00000090539	CHRD	8646
ENSG00000090554.13	0.423588153366719	0.758733465742276	4.30395096156691	0.176287665105285	0.860067952097924	1	ENSG00000090554	FLT3LG	2323
ENSG00000090565.17	53.3949365192176	0.52454273199789	0.240467041819924	2.18134979341867	0.0291575541010857	0.693819565452143	ENSG00000090565	RAB11FIP3	9727
ENSG00000090581.11	107.325068326037	0.302932061276728	0.364887713287953	0.830206253170457	0.406422180371525	1	ENSG00000090581	GNPTG	84572
ENSG00000090612.22	80.1956401057644	0.274018577848525	0.174866445229269	1.56701634489828	0.117110871168773	1	ENSG00000090612	ZNF268	10795
ENSG00000090615.15	354.984870905857	-0.370951544108407	0.229377042818788	-1.61721303731981	0.105832303082263	1	ENSG00000090615	GOLGA3	2802
ENSG00000090621.15	1365.20090893434	-0.384685137993903	0.217987233873743	-1.76471406677287	0.0776118332380764	1	ENSG00000090621	PABPC4	8761
ENSG00000090659.18	0	NA	NA	NA	NA	NA	ENSG00000090659	CD209	30835
ENSG00000090661.12	3.57875233986615	1.22620676790586	1.55492937626113	0.788593222705908	0.43034979332568	1	ENSG00000090661	CERS4	79603
ENSG00000090674.16	20.3814890760162	0.0446875449456844	0.422069535532108	0.105877210231121	0.915679776017949	1	ENSG00000090674	MCOLN1	57192
ENSG00000090686.16	1372.90192589025	-0.233009937143084	0.148589208494854	-1.56814845104417	0.116846491433513	1	ENSG00000090686	USP48	84196
ENSG00000090776.6	25.9067025842019	-0.61703359112456	0.338034275584749	-1.82535806482104	0.0679470131697629	1	ENSG00000090776	EFNB1	1947
ENSG00000090857.14	139.81385622933	-0.469947225166991	0.214926579175491	-2.18654773630056	0.0287755562382192	0.689057368094828	ENSG00000090857	PDPR	55066
ENSG00000090861.17	1133.2687933636	0.00476974605109102	0.140800885004972	0.0338758243666054	0.972976171481375	1	ENSG00000090861	AARS1	16
ENSG00000090863.12	526.475634661005	0.0103553594716012	0.131925019590089	0.0784942803402787	0.937434879813931	1	ENSG00000090863	GLG1	2734
ENSG00000090889.12	271.398325624346	0.338481880645797	0.176947217404278	1.91289744823992	0.0557611823231378	0.94550002786508	ENSG00000090889	KIF4A	24137
ENSG00000090905.19	424.493269545996	0.290503359807215	0.154135331241068	1.88472920172252	0.0594664077186641	0.977059669218665	ENSG00000090905	TNRC6A	27327
ENSG00000090924.15	44.1177351688153	0.60118286800927	0.305816991935363	1.96582558805737	0.0493187609697233	0.900278602947856	ENSG00000090924	PLEKHG2	64857
ENSG00000090932.11	44.2212386901431	0.488190922578388	0.284713209276607	1.71467605531466	0.0864046359866873	1	ENSG00000090932	DLL3	10683
ENSG00000090971.5	91.1657388134601	-0.378521500828198	0.208380609090587	-1.81649099923519	0.0692950873962874	1	ENSG00000090971	NAT14	57106
ENSG00000090975.14	92.9005788323545	0.117140412447588	0.295162040487443	0.396868148269126	0.691464693431465	1	ENSG00000090975	PITPNM2	57605
ENSG00000090989.18	164.757540009999	-0.0434536066585343	0.164826796700031	-0.263631930781351	0.792063551489093	1	ENSG00000090989	EXOC1	55763
ENSG00000091009.8	302.187579823238	-0.0387861827129551	0.148025920854375	-0.262022911183995	0.793303778539592	1	ENSG00000091009	RBM27	54439
ENSG00000091010.6	0.761302703016391	-1.8934357658511	2.85735108011379	-0.662654225106878	0.507552032843029	1	ENSG00000091010	POU4F3	5459
ENSG00000091039.17	373.452816383952	-0.249885119220459	0.230324280722869	-1.08492738341003	0.277953818661031	1	ENSG00000091039	OSBPL8	114882
ENSG00000091073.20	196.773098860551	0.0144943623448732	0.172442130330961	0.0840534869121297	0.93301390578098	1	ENSG00000091073	DTX2	113878
ENSG00000091106.19	1.30519236308631	-1.12773806139221	3.17202667933685	-0.355526032847863	0.722195545730185	1	ENSG00000091106	NLRC4	58484
ENSG00000091127.14	85.4372071729535	-0.237370899186018	0.234064426274344	-1.01412633677105	0.310522472453453	1	ENSG00000091127	PUS7	54517
ENSG00000091128.13	0.47654254147093	1.30442059817235	3.00028344195118	0.434765789102927	0.663732439444111	1	ENSG00000091128	LAMB4	22798
ENSG00000091129.21	0.954583215155164	0	2.08845854881007	0	1	1	ENSG00000091129	NRCAM	4897
ENSG00000091136.15	1379.17878314797	-0.223172140211513	0.17382892315572	-1.28386079922724	0.199190665564819	1	ENSG00000091136	LAMB1	3912
ENSG00000091137.14	5.45151458296427	-0.0997006649842835	0.831975284345099	-0.119836089917941	0.904612992315249	1	ENSG00000091137	SLC26A4	5172
ENSG00000091138.13	0.0234715775753093	0	7.26121436482488	0	1	1	ENSG00000091138	SLC26A3	1811
ENSG00000091140.14	574.350329152683	0.0698407322774076	0.0997459330162417	0.700186264897993	0.483810988135867	1	ENSG00000091140	DLD	1738
ENSG00000091157.14	61.3987344059829	0.231719116376084	0.230744390884477	1.00422426516142	0.315270528673047	1	ENSG00000091157	WDR7	23335
ENSG00000091164.13	353.071483948037	-0.0103193763602873	0.172409614042849	-0.0598538336598946	0.952272049333786	1	ENSG00000091164	TXNL1	9352
ENSG00000091181.20	0.138665555825169	0	7.26121436482488	0	1	1	ENSG00000091181	IL5RA	3568
ENSG00000091262.17	0.520672048053364	-1.05512280860205	2.34989964738894	-0.449007603271242	0.653426171817931	1	ENSG00000091262	ABCC6	368
ENSG00000091317.8	2082.18897166646	0.0947716782637282	0.140191945051128	0.676013719826521	0.499031934306262	1	ENSG00000091317	CMTM6	54918
ENSG00000091409.16	1357.04591436204	0.0203556372383997	0.165454686285085	0.123028471997016	0.902084551836969	1	ENSG00000091409	ITGA6	3655
ENSG00000091428.18	0.451651549171584	-2.15717587934866	3.81182782231238	-0.565916400190407	0.571450612289561	1	ENSG00000091428	RAPGEF4	11069
ENSG00000091436.17	185.959313404157	-0.218142395202132	0.122984926064397	-1.77373278321857	0.0761073610580314	1	ENSG00000091436	MAP3K20	51776
ENSG00000091482.8	0.171980701181772	0	7.26121436482488	0	1	1	ENSG00000091482	SMPX	23676
ENSG00000091483.8	241.631997428489	-0.251050285110125	0.494852224047574	-0.507323748202432	0.611927678217384	1	ENSG00000091483	FH	2271
ENSG00000091490.11	55.0588831073421	-0.213972110159645	0.353047840788274	-0.6060711479835	0.544467508959239	1	ENSG00000091490	SEL1L3	23231
ENSG00000091513.16	0.565298884570589	-1.16484364487916	3.98512426147501	-0.292297948181926	0.770058827463226	1	ENSG00000091513	TF	7018
ENSG00000091527.16	1862.32073987486	-0.114381034755041	0.138105730225242	-0.828213532982973	0.407549581058491	1	ENSG00000091527	CDV3	55573
ENSG00000091536.19	1.12213241054554	-0.203055772773833	2.05292851363783	-0.0989102988364725	0.921209491718204	1	ENSG00000091536	MYO15A	51168
ENSG00000091542.9	201.768979959485	0.0600903931225624	0.156921901461421	0.38293184420363	0.701770299443	1	ENSG00000091542	ALKBH5	54890
ENSG00000091583.11	0.0404467069975165	0	7.26121436482488	0	1	1	ENSG00000091583	APOH	350
ENSG00000091592.16	0.289668764269452	0.758732198427481	4.67594926236662	0.16226270984888	0.871098978704854	1	ENSG00000091592	NLRP1	22861
ENSG00000091622.16	2.75427255569655	-0.539363952681685	1.12709256916082	-0.478544502412319	0.632262707755555	1	ENSG00000091622	PITPNM3	83394
ENSG00000091640.8	1425.15568920094	-0.0931219622117789	0.16537587599157	-0.563092782749798	0.573371705774576	1	ENSG00000091640	SPAG7	9552
ENSG00000091651.9	188.72921839452	-0.0365117980722464	0.32648460636525	-0.1118331381033	0.910955711919183	1	ENSG00000091651	ORC6	23594
ENSG00000091656.19	0.18060642720949	0	7.26121436482488	0	1	1	ENSG00000091656	ZFHX4	79776
ENSG00000091664.9	0.0493972637721099	0.758720490347103	7.26121436482488	0.104489476859757	0.916780918816398	1	ENSG00000091664	SLC17A6	57084
ENSG00000091704.10	0.20236661803067	-1.16482218521211	7.26121436482488	-0.160416994553252	0.872552603261479	1	ENSG00000091704	CPA1	1357
ENSG00000091732.17	99.2791753406677	-0.240275063125067	0.20731069562567	-1.15900948766733	0.246452317749983	1	ENSG00000091732	ZC3HC1	51530
ENSG00000091831.24	0.338414519380657	0	5.13325738594142	0	1	1	ENSG00000091831	ESR1	2099
ENSG00000091844.8	0.510829912005708	0	6.07041839551724	0	1	1	ENSG00000091844	RGS17	26575
ENSG00000091879.14	13.9015140860788	-0.762131794078013	1.0023525396044	-0.760343056923667	0.447049551112729	1	ENSG00000091879	ANGPT2	285
ENSG00000091947.10	121.651531934926	-0.344005783274322	0.256547065156795	-1.3409071082691	0.179950614062447	1	ENSG00000091947	TMEM101	84336
ENSG00000091972.18	51.250672410149	-0.974559710462778	0.38420581057429	-2.53655640711435	0.0111948706162165	0.415036222601062	ENSG00000091972	CD200	4345
ENSG00000091986.16	21.4542511285876	0.292771587628397	0.402307623630694	0.727730647970897	0.466778485407657	1	ENSG00000091986	CCDC80	151887
ENSG00000092009.10	0	NA	NA	NA	NA	NA	ENSG00000092009	CMA1	1215
ENSG00000092010.15	268.093936537378	-0.29958580444393	0.132295012390041	-2.26452833732439	0.0235416389019876	0.622283988309205	ENSG00000092010	PSME1	5720
ENSG00000092020.11	255.480580166883	0.10100595203314	0.253746065148781	0.398059185563791	0.690586558908666	1	ENSG00000092020	PPP2R3C	55012
ENSG00000092036.19	226.467526940937	0.226799866979928	0.191586330734729	1.18379983639833	0.236492307014786	1	ENSG00000092036	HAUS4	54930
ENSG00000092051.17	0.0579469769856328	0	7.26121436482488	0	1	1	ENSG00000092051	JPH4	84502
ENSG00000092054.13	0.387372545415773	-1.16482218521211	7.26121436482487	-0.160416994553252	0.872552603261479	1	ENSG00000092054	MYH7	4625
ENSG00000092067.6	0.261333862908179	-1.15136360945195	6.28805312246706	-0.183103352822857	0.854716925078603	1	ENSG00000092067	CEBPE	1053
ENSG00000092068.20	1756.65103454571	-1.11524294478787	0.294758788572195	-3.78357826136444	0.000154589685187688	0.0220558731180543	ENSG00000092068	SLC7A8	23428
ENSG00000092094.11	77.5910974295255	0.184614810101872	0.288817049158055	0.63921022197288	0.522686183186147	1	ENSG00000092094	OSGEP	55644
ENSG00000092096.18	13.5818059139952	0.215661755185429	0.800083598130233	0.269549026738485	0.787507219865418	1	ENSG00000092096	SLC22A17	51310
ENSG00000092098.17	0.158644276066946	-1.50748312623067	7.22020503932302	-0.208786747470543	0.834614717333201	1	ENSG00000092098	RNF31	55072
ENSG00000092108.22	437.548137276526	0.0964783015280451	0.169917359021193	0.567795439405409	0.570173876928157	1	ENSG00000092108	SCFD1	23256
ENSG00000092140.16	329.685899184343	0.0616230795526225	0.16587986826683	0.371492214193812	0.710270953910033	1	ENSG00000092140	G2E3	55632
ENSG00000092148.13	676.996794995422	-0.267295386894849	0.226734792992041	-1.17889002992246	0.238441968277144	1	ENSG00000092148	HECTD1	25831
ENSG00000092199.18	1914.41939751583	-0.313695954497199	0.180424231507468	-1.73865756210365	0.0820950149499828	1	ENSG00000092199	HNRNPC	3183
ENSG00000092200.13	4.31456104523275	-0.967527752686049	0.901365129496438	-1.07340268779487	0.283090479103261	1	ENSG00000092200	RPGRIP1	57096
ENSG00000092201.10	1038.93441621827	-0.30375160155635	0.269918323675253	-1.12534635448389	0.260442294014398	1	ENSG00000092201	SUPT16H	11198
ENSG00000092203.15	786.217753252881	-0.174722721883321	0.140456152848452	-1.24396630791847	0.213511963275822	1	ENSG00000092203	TOX4	9878
ENSG00000092208.19	19.7495409254447	0.358324180071344	0.434625032714387	0.824444413230143	0.409687087981363	1	ENSG00000092208	GEMIN2	8487
ENSG00000092295.12	15.0897696330286	-0.424392056521591	0.490873528731159	-0.86456496771905	0.387277607444912	1	ENSG00000092295	TGM1	7051
ENSG00000092330.18	135.789946305932	0.320785933638339	0.188294325454727	1.70364100385738	0.0884481761099758	1	ENSG00000092330	TINF2	26277
ENSG00000092345.14	0.536847362724494	0	5.22929159778985	0	1	1	ENSG00000092345	DAZL	1618
ENSG00000092377.15	0	NA	NA	NA	NA	NA	ENSG00000092377	TBL1Y	90665
ENSG00000092421.17	1447.62598071798	0.0894480149854288	0.260692493470567	0.343116956666525	0.731510475046475	1	ENSG00000092421	SEMA6A	57556
ENSG00000092439.16	492.139191560381	-0.270102414245796	0.209329993987141	-1.29031874076482	0.19694001262431	1	ENSG00000092439	TRPM7	54822
ENSG00000092445.12	453.184368017754	-0.796215169528338	0.207538043396044	-3.8364781535929	0.00012481129307325	0.018831594170375	ENSG00000092445	TYRO3	7301
ENSG00000092470.12	135.302886441383	0.21687097551237	0.229928867900881	0.943208991077447	0.345574015392905	1	ENSG00000092470	WDR76	79968
ENSG00000092529.25	1.36146640910965	1.32129739109778	1.87325668439187	0.705347751916188	0.480593850371223	1	ENSG00000092529	CAPN3	825
ENSG00000092531.10	483.132275168411	0.0249057727329981	0.156879250413103	0.158757596478915	0.8738598581242	1	ENSG00000092531	SNAP23	8773
ENSG00000092607.15	0.231596003195071	0.758724302157826	6.53283865898014	0.116140064337097	0.907541536891303	1	ENSG00000092607	TBX15	6913
ENSG00000092621.13	446.177401941237	0.194230070441273	0.180540952171656	1.07582278760002	0.282006518890515	1	ENSG00000092621	PHGDH	26227
ENSG00000092758.18	1565.14738086751	0.062800611143027	0.185335558497413	0.338848150091519	0.734724126204129	1	ENSG00000092758	COL9A3	1299
ENSG00000092820.18	4209.95978005387	0.0482821080305285	0.160029885162783	0.301706821706557	0.762875567515324	1	ENSG00000092820	EZR	7430
ENSG00000092841.19	2404.1477988792	-0.202720402585162	0.145080706047228	-1.39729401729801	0.162325174178038	1	ENSG00000092841	MYL6	4637
ENSG00000092847.13	349.361154028996	-0.0767053728252852	0.20057707115556	-0.382423436454487	0.702147309299389	1	ENSG00000092847	AGO1	26523
ENSG00000092850.12	0.602670906367888	-0.203055564591289	2.5029975219431	-0.0811249563018566	0.935342578837527	1	ENSG00000092850	TEKT2	27285
ENSG00000092853.14	448.465356448514	0.185415063031788	0.246369871196673	0.752588220837173	0.451697398123833	1	ENSG00000092853	CLSPN	63967
ENSG00000092871.17	136.979795780421	0.133757411414731	0.296350475622975	0.45134873204962	0.651738227394828	1	ENSG00000092871	RFFL	117584
ENSG00000092929.12	247.942026041411	0.16480219822567	0.206159374550465	0.799392210929167	0.424063025489743	1	ENSG00000092929	UNC13D	201294
ENSG00000092931.11	222.80552613868	-0.164247647961562	0.142228420981428	-1.15481594204727	0.248165807304961	1	ENSG00000092931	MFSD11	79157
ENSG00000092964.18	240.324310110939	0.788366852183298	0.212988612216458	3.70145072067087	0.000214370294194312	0.0275911715160028	ENSG00000092964	DPYSL2	1808
ENSG00000092969.12	18.8964760453374	-1.07237767360181	0.758267185519461	-1.41424776659321	0.157289167488236	1	ENSG00000092969	TGFB2	7042
ENSG00000092978.11	106.303618756111	0.0166969803864972	0.269874332088097	0.0618694644181524	0.950666784760209	1	ENSG00000092978	GPATCH2	55105
ENSG00000093000.19	857.562942239749	-0.13185388614273	0.122449230846897	-1.0768045273195	0.28156760232867	1	ENSG00000093000	NUP50	10762
ENSG00000093009.11	69.3566658354915	0.227737363096494	0.192018078716846	1.18602042379728	0.235614233995061	1	ENSG00000093009	CDC45	8318
ENSG00000093010.15	113.39460953396	0.180175350297887	0.636427253432765	0.283104391469813	0.777096815343683	1	ENSG00000093010	COMT	1312
ENSG00000093072.18	0.748875542234547	1.76121053649854	1.80804490023618	0.974096681043969	0.330008537308471	1	ENSG00000093072	ADA2	51816
ENSG00000093100.13	0.0899283998662968	-1.16482218521211	7.26121436482488	-0.160416994553252	0.872552603261479	1	ENSG00000093100		NA
ENSG00000093134.15	0.151378074453043	0	7.26121436482488	0	1	1	ENSG00000093134	VNN3P	55350
ENSG00000093144.19	238.043323353155	0.0254850679332328	0.183048019574486	0.13922613307959	0.889271458398364	1	ENSG00000093144	ECHDC1	55862
[truncated: 58,709 more rows]

## Sheet: ST_BBinh vs ST 24h
	baseMean	log2FoldChange	lfcSE	stat	pvalue	padj	ensembl	hgnc_symbol	entrez_id
ENSG00000000003.15	467.465354350149	-0.152689725303221	0.140456465953731	-1.08709644847194	0.276994187264874	0.47607684356396	ENSG00000000003	TSPAN6	7105
ENSG00000000005.6	0.0555974065989166	0	7.26121436482488	0	1	NA	ENSG00000000005	TNMD	64102
ENSG00000000419.14	261.965252398207	0.0713976767930081	0.238911524943261	0.298845678583166	0.765057796146085	0.869509879747476	ENSG00000000419	DPM1	8813
ENSG00000000457.14	45.0551084105981	-0.0603913246427296	0.236281853734034	-0.255590193188123	0.798267291644561	0.888892523848839	ENSG00000000457	SCYL3	57147
ENSG00000000460.17	93.1768534416547	0.927862617723804	0.234191240372224	3.96198686274114	7.43286311319332e-05	0.00126691939884525	ENSG00000000460	C1orf112	55732
ENSG00000000938.13	0	NA	NA	NA	NA	NA	ENSG00000000938	FGR	2268
ENSG00000000971.16	0.0402277956501166	0	7.26121436482488	0	1	NA	ENSG00000000971	CFH	3075
ENSG00000001036.14	319.085558019223	-0.203272326470219	0.164457114668823	-1.23602026509805	0.21645103100646	0.406311264997163	ENSG00000001036	FUCA2	2519
ENSG00000001084.13	318.486178179191	-0.0862227896236281	0.220424266953174	-0.391167410083505	0.695673495955044	0.824957369009928	ENSG00000001084	GCLC	2729
ENSG00000001167.15	78.0828552127941	-0.109250031928752	0.310715280250678	-0.351608172731676	0.725132135176441	0.843935674532745	ENSG00000001167	NFYA	4800
ENSG00000001460.18	14.8980009745876	0.218570126034411	0.405051645359917	0.539610512729052	0.589465665118156	0.749224596647139	ENSG00000001460	STPG1	90529
ENSG00000001461.17	69.3376385906042	-0.264237073451406	0.189534042530255	-1.3941404400174	0.163275199350063	0.34075650904118	ENSG00000001461	NIPAL3	57185
ENSG00000001497.18	109.189068093568	0.748806036476105	0.238230078464955	3.14320526316855	0.00167108611541186	0.0142416951887512	ENSG00000001497	LAS1L	81887
ENSG00000001561.7	10.4701637014776	1.16860242446925	0.514383384455346	2.27185103520911	0.0230955091722165	0.0946830637296828	ENSG00000001561	ENPP4	22875
ENSG00000001617.12	6.25988366245541	0.100161701938809	0.682704766713571	0.146713054928517	0.883358513771998	0.938303713449014	ENSG00000001617	SEMA3F	6405
ENSG00000001626.16	0.122533669256464	0	7.26121436482488	0	1	NA	ENSG00000001626	CFTR	1080
ENSG00000001629.10	507.333293654276	0.123259149414551	0.159197897432528	0.774251113880388	0.438782306842305	0.632267865763463	ENSG00000001629	ANKIB1	54467
ENSG00000001630.17	55.3318397972482	0.024463186267939	0.294442858645528	0.0830829668631551	0.933785569489893	0.964778452417288	ENSG00000001630	CYP51A1	1595
ENSG00000001631.16	150.185284555411	0.145464532469315	0.213193952994264	0.682310780518378	0.495042457708084	0.678573823420883	ENSG00000001631	KRIT1	889
ENSG00000002016.18	17.2410538886558	0.263599336720576	0.434359964272295	0.606868400411159	0.543938250344029	0.717755900974633	ENSG00000002016	RAD52	5893
ENSG00000002079.14	0.236758853196647	0.693225831564214	7.26121436482488	0.0954696827189639	0.923941769929699	NA	ENSG00000002079	MYH16	NA
ENSG00000002330.14	147.174179432374	-0.409722130977573	0.206872151991309	-1.98055720421367	0.0476409522449678	0.154401260494963	ENSG00000002330	BAD	572
ENSG00000002549.13	107.545036541155	-0.596560776340898	0.249769928794471	-2.38844115150384	0.0169200178674926	0.0770739375990179	ENSG00000002549	LAP3	51056
ENSG00000002586.20	0	NA	NA	NA	NA	NA	ENSG00000002586	CD99	4267
ENSG00000002586.20_PAR_Y	0	NA	NA	NA	NA	NA	ENSG00000002586	CD99	4267
ENSG00000002587.10	6.0399041385314	-3.73504590435636	0.792012617208207	-4.71589192293697	2.40654162233653e-06	7.08686963666943e-05	ENSG00000002587	HS3ST1	9957
ENSG00000002726.21	0	NA	NA	NA	NA	NA	ENSG00000002726	AOC1	26
ENSG00000002745.13	0	NA	NA	NA	NA	NA	ENSG00000002745	WNT16	51384
ENSG00000002746.15	0.0506416017988766	0.689849220206514	7.26097754134905	0.0950077611833989	0.924308662276364	NA	ENSG00000002746	HECW1	23072
ENSG00000002822.16	14.3717925758224	-1.37638029848589	0.546523794009498	-2.51842703569822	0.0117880304320058	0.0598629114159154	ENSG00000002822	MAD1L1	8379
ENSG00000002834.18	1148.34175702609	1.02538999487956	0.319571366983372	3.20864163945236	0.00133363602545673	0.0120710418032862	ENSG00000002834	LASP1	3927
ENSG00000002919.15	91.0554347183905	-0.557993389294036	0.187395122475279	-2.97763027086068	0.00290486168454789	0.0215572600584472	ENSG00000002919	SNX11	29916
ENSG00000002933.9	0	NA	NA	NA	NA	NA	ENSG00000002933	TMEM176A	55365
ENSG00000003056.8	151.98815563378	0.0749534742425561	0.219353503932117	0.341701741248463	0.732575361578708	0.848965232894166	ENSG00000003056	M6PR	4074
ENSG00000003096.14	0.269440316826729	0	4.74766727776835	0	1	NA	ENSG00000003096	KLHL13	90293
ENSG00000003137.9	10.0292009775227	2.41079499232349	0.578369803057882	4.16825874998564	3.06935392303882e-05	0.000616080719432352	ENSG00000003137	CYP26B1	56603
ENSG00000003147.19	41.9968714941969	-0.174817500046837	0.243809601695959	-0.71702467347796	0.473358872490869	0.660292297367097	ENSG00000003147	ICA1	3382
ENSG00000003249.15	91.1556602666938	0.508725568759763	0.28092912032754	1.81086805158052	0.0701612791010078	0.198550247309304	ENSG00000003249	DBNDD1	79007
ENSG00000003393.16	145.775497404985	0.9819884795988	0.213488966490316	4.59971536582122	4.23068605203384e-06	0.000114657618752258	ENSG00000003393	ALS2	57679
ENSG00000003400.15	13.2625062259906	0.413850188389591	0.434559048373214	0.952345118434085	0.340921982926149	0.541992938259858	ENSG00000003400	CASP10	843
ENSG00000003402.20	552.166106806612	0.198403487015933	0.204525914977948	0.970065270395319	0.332013958782169	0.533578671909085	ENSG00000003402	CFLAR	8837
ENSG00000003436.16	1893.20051568105	-0.588734780033528	0.234155086029167	-2.51429422276223	0.011927088358861	0.0602630923736419	ENSG00000003436	TFPI	7035
ENSG00000003509.16	90.7542257355036	-0.480016263511662	0.176633668972083	-2.71758077780477	0.00657611009948943	0.0394723929177487	ENSG00000003509	NDUFAF7	55471
ENSG00000003756.17	305.428530977844	0.036652662673694	0.220520800440272	0.166209548489379	0.867992045359806	0.931476493502033	ENSG00000003756	RBM5	10181
ENSG00000003987.14	16.5804004599328	1.60943697841957	0.522638121124171	3.07944811786354	0.00207384487744084	0.016666485578152	ENSG00000003987	MTMR7	9108
ENSG00000003989.18	278.378009168958	0.0397500791467469	0.255835435326932	0.155373625611911	0.876526775358792	0.935410823329762	ENSG00000003989	SLC7A2	6542
ENSG00000004059.11	1.40762661714645	-0.0296677139945047	1.41784034354888	-0.0209245802106646	0.983305818742166	NA	ENSG00000004059	ARF5	381
ENSG00000004139.14	2.86393195578015	-0.0778356045510104	0.839310887916658	-0.092737513204689	0.926112094185384	NA	ENSG00000004139	SARM1	23098
ENSG00000004142.12	285.502375277773	0.0985439294542436	0.150992103925788	0.652642932260071	0.513986501014687	0.694312386643354	ENSG00000004142	POLDIP2	26073
ENSG00000004399.13	224.224765390167	-0.57506921970683	0.216395286117186	-2.65749420897925	0.00787239429529241	0.0448905392883833	ENSG00000004399	PLXND1	23129
ENSG00000004455.17	757.583103220913	-0.501337847216892	0.114907447511405	-4.36297087851624	1.28308028552226e-05	0.000296978638042007	ENSG00000004455	AK2	204
ENSG00000004468.13	0.332614020098622	1.72539903439459	4.53075616348446	0.380819221369803	0.7033373954852	NA	ENSG00000004468	CD38	952
ENSG00000004478.8	469.93468179544	-0.671687954229525	0.17082416306567	-3.93204299775382	8.42269956116671e-05	0.00138847261491244	ENSG00000004478	FKBP4	2288
ENSG00000004487.17	139.009864220463	-0.26800995335759	0.304376206532468	-0.880522023750898	0.378576579658513	0.578329662909894	ENSG00000004487	KDM1A	23028
ENSG00000004534.15	274.863489602936	-0.059341526318561	0.227988693027875	-0.260282760212611	0.794645669793778	0.887358678201036	ENSG00000004534	RBM6	10180
ENSG00000004660.15	6.44987827127342	-0.625710788959832	1.12756091601386	-0.554924155381187	0.578946538919127	0.741413263652557	ENSG00000004660	CAMKK1	84254
ENSG00000004700.16	117.277499975579	0.195914791616606	0.277169586774248	0.706840869146934	0.479665373632628	0.665936488736312	ENSG00000004700	RECQL	5965
ENSG00000004766.17	120.517844343322	-0.0807903053797428	0.169423669384535	-0.476853710424463	0.63346629610782	0.780421682674189	ENSG00000004766	VPS50	55610
ENSG00000004776.13	0.079601112807674	0	7.26121436482488	0	1	NA	ENSG00000004776	HSPB6	126393
ENSG00000004777.18	1.70985082194035	0.697231520781579	1.23189904909543	0.565981052825351	0.57140666071155	NA	ENSG00000004777	ARHGAP33	115703
ENSG00000004779.10	1320.40244594631	0.304098418184965	0.192620312105333	1.57874532992487	0.114394482880905	0.272156037879945	ENSG00000004779	NDUFAB1	4706
ENSG00000004799.8	7.94530506872344	-2.146238726538	1.54331209483819	-1.39067058031643	0.164325342750914	0.342035659246017	ENSG00000004799	PDK4	5166
ENSG00000004809.14	0	NA	NA	NA	NA	NA	ENSG00000004809	SLC22A16	85413
ENSG00000004838.14	0.430249685594639	0.69324179340611	2.58396999603619	0.268285542970523	0.788479533490984	NA	ENSG00000004838	ZMYND10	51364
ENSG00000004846.17	0.0397725956758999	0	7.26121436482488	0	1	NA	ENSG00000004846	ABCB5	340273
ENSG00000004848.8	2.23453238836134	0.893531041387306	1.0753551476196	0.830917156406628	0.406020430938548	NA	ENSG00000004848	ARX	170302
ENSG00000004864.14	511.429029798007	0.271010255952376	0.124033203287847	2.18498151114775	0.0288902022451385	0.109826541565231	ENSG00000004864	SLC25A13	10165
ENSG00000004866.22	87.2643849793784	0.379339995013395	0.240467282425446	1.57751188098117	0.114677790510569	0.272581767330559	ENSG00000004866	ST7	7982
ENSG00000004897.12	500.702608669573	0.333642247322031	0.11437712640919	2.91703645472267	0.00353374469096302	0.0249049590719837	ENSG00000004897	CDC27	996
ENSG00000004939.16	0.141107553155638	0	7.26121436482488	0	1	NA	ENSG00000004939	SLC4A1	6521
ENSG00000004948.16	1.65811013986764	1.42148605137377	1.44440633073852	0.984131695578329	0.325050764508417	NA	ENSG00000004948	CALCR	799
ENSG00000004961.15	493.155719854637	0.368440739491561	0.274867018221003	1.34043270042433	0.180104710425737	0.361621893772546	ENSG00000004961	HCCS	3052
ENSG00000004975.12	179.334999658198	-0.269037471810175	0.155626722214602	-1.72873570799227	0.0838564074216538	0.223820186240809	ENSG00000004975	DVL2	1856
ENSG00000005001.10	105.110375944552	0.581371895050668	0.249659700135892	2.32865734731806	0.0198772253959806	0.0855846121560757	ENSG00000005001	PRSS22	64063
ENSG00000005007.13	519.790071756452	-0.51656343348484	0.171845136126513	-3.00598227641743	0.0026472442731557	0.0202128298275948	ENSG00000005007	UPF1	5976
ENSG00000005020.13	273.173138322305	0.2123926972511	0.146208486730522	1.45267010144605	0.146315372118961	0.317730023062552	ENSG00000005020	SKAP2	8935
ENSG00000005022.6	1009.51354630172	0.700129747667496	0.525081469363773	1.33337355918468	0.182409244915817	0.364304795299629	ENSG00000005022	SLC25A5	292
ENSG00000005059.16	777.71371580683	0.375186812331735	0.14099257618856	2.66103948501494	0.00778998213128125	0.0445217885361837	ENSG00000005059	MCUB	55013
ENSG00000005073.6	0.408929317871206	2.05705619016156	3.52420287035789	0.583694034036316	0.559426181820373	NA	ENSG00000005073	HOXA11	3207
ENSG00000005075.15	224.324477403697	-0.308430942541272	0.142882895148205	-2.15862747056849	0.0308790797903094	0.114983097646017	ENSG00000005075	POLR2J	5439
ENSG00000005100.13	260.947044543062	0.168734582320526	0.191308774654565	0.882001270590959	0.377776120167156	0.57763966236889	ENSG00000005100	DHX33	56919
ENSG00000005102.14	1.00249243391265	1.43954643354172	2.0098145078512	0.716258355145828	0.473831836249839	NA	ENSG00000005102	MEOX1	4222
ENSG00000005108.16	169.365780643884	-0.949364981116721	0.283636517168537	-3.34711831393913	0.000816563511475127	0.00832828394427274	ENSG00000005108	THSD7A	221981
ENSG00000005156.12	307.061806450298	-0.603875894028982	0.144380235939551	-4.18253849011448	2.88272193957308e-05	0.000586122313321625	ENSG00000005156	LIG3	3980
ENSG00000005175.10	386.392241434598	0.00790546656469896	0.239876589394937	0.0329563905533244	0.97370936403088	0.985651897988169	ENSG00000005175	RPAP3	79657
ENSG00000005187.12	13.3270130524087	-0.614807703355578	0.565028534902467	-1.08810027348743	0.276550843015303	0.475576466844	ENSG00000005187	ACSM3	6296
ENSG00000005189.20	17.0015518359398	0.0931747287232572	0.413673234014052	0.225237508888699	0.821794511161939	0.904493081463988	ENSG00000005189	REXO5	81691
ENSG00000005194.15	159.785934463307	-0.142386953268959	0.176650773564083	-0.806036398234654	0.420221862245877	0.616571141739711	ENSG00000005194	CIAPIN1	57019
ENSG00000005206.17	79.2635890140036	-0.678622188866914	0.226915207198466	-2.99064217530989	0.00278391499595032	0.0209252328485302	ENSG00000005206	SPPL2B	56928
ENSG00000005238.20	10.122404614737	1.5524553996395	0.74917116557787	2.07223058090072	0.038243942773158	0.132967497044159	ENSG00000005238	ATOSB	80256
ENSG00000005243.10	0.182819026897894	0.693225831564213	7.26121436482488	0.0954696827189638	0.923941769929699	NA	ENSG00000005243	COPZ2	51226
ENSG00000005249.13	15.3059732755123	0.21340236669692	0.521493263312948	0.409214043037133	0.682382589592427	0.815828608256647	ENSG00000005249	PRKAR2B	5577
ENSG00000005302.19	283.361282841301	0.0604565999747779	0.231578911622546	0.261062631097071	0.794044208688861	0.88686650623235	ENSG00000005302	MSL3	10943
ENSG00000005339.15	278.374032050617	-0.405072075544235	0.139312819159489	-2.90764394826077	0.00364162699864261	0.0253532090378373	ENSG00000005339	CREBBP	1387
ENSG00000005379.17	1.08856162448822	0.101739486253931	2.25476156261495	0.0451220598846554	0.964010018082864	NA	ENSG00000005379	TSPOAP1	9256
ENSG00000005381.8	0.454205347388079	0.693239014474072	3.8332749862225	0.180847712977989	0.856487110984678	NA	ENSG00000005381	MPO	4353
ENSG00000005421.9	0.475269001943532	-1.7672806985848	7.25067406145442	-0.243740193477998	0.807432042072006	NA	ENSG00000005421	PON1	5444
ENSG00000005436.14	51.9918246338384	0.0411195344034068	0.25327488456186	0.162351409120329	0.871029133004256	0.932502173881071	ENSG00000005436	GCFC2	6936
ENSG00000005448.17	39.0138520149325	0.202357050021017	0.212656934840728	0.951565723321341	0.341317271950938	0.5424547854585	ENSG00000005448	WDR54	84058
ENSG00000005469.12	242.744888841179	-1.22118837452885	0.219482996562256	-5.56393157399991	2.63763406248612e-08	1.47719282651287e-06	ENSG00000005469	CROT	54677
ENSG00000005471.19	1.30143472197028	0.434668536786688	2.23263528638501	0.194688554569289	0.845636772592779	NA	ENSG00000005471	ABCB4	5244
ENSG00000005483.21	513.726085714331	0.0830082183946213	0.131778187354782	0.629908637088328	0.528754361594176	0.705857215656845	ENSG00000005483	KMT2E	55904
ENSG00000005486.17	69.9513636156539	0.0860530666395457	0.241292324971502	0.356634081294169	0.721365759851835	0.841582205648775	ENSG00000005486	RHBDD2	57414
ENSG00000005513.10	0.0811215260398864	0.672340237971303	7.2597215957371	0.092612399677434	0.926211492570389	NA	ENSG00000005513	SOX8	30812
ENSG00000005700.15	582.269513246514	0.740566873996602	0.140480136174904	5.27168391319442	1.35177737827577e-07	6.0781531220321e-06	ENSG00000005700	IBTK	25998
ENSG00000005801.18	87.8444322461526	0.255317051133188	0.190893192508575	1.33748641205065	0.181063914706201	0.362774137892234	ENSG00000005801	ZNF195	7748
ENSG00000005810.19	273.891930176169	-0.325118753300602	0.229206580211736	-1.41845296500765	0.156058561542419	0.331555456473602	ENSG00000005810	MYCBP2	23077
ENSG00000005812.11	204.120744530344	-0.359746842427336	0.165644801956574	-2.17179674929762	0.0298709969935314	0.112464482978347	ENSG00000005812	FBXL3	26224
ENSG00000005844.19	0.194691034024714	0	7.26121436482488	0	1	NA	ENSG00000005844	ITGAL	3683
ENSG00000005882.12	19.3322539293655	-0.705977213824944	0.331249078610189	-2.13125789447322	0.033067901808241	0.12039738851328	ENSG00000005882	PDK2	5164
ENSG00000005884.18	104.165660302813	-0.309000492678159	0.282012437631915	-1.09569810208679	0.273210913553763	0.47235817399834	ENSG00000005884	ITGA3	3675
ENSG00000005889.16	228.773716983728	0.428293966035734	0.226500585902752	1.89091769599052	0.0586353318112784	0.176848234841008	ENSG00000005889	ZFX	7543
ENSG00000005893.16	1393.15464151124	-0.145394901825232	0.141369734178719	-1.02847262654837	0.303727560720186	0.503470170353427	ENSG00000005893	LAMP2	3920
ENSG00000005961.19	3.74641224124342	1.73584166446053	1.12016649483502	1.54962826728377	0.121230764254979	NA	ENSG00000005961	ITGA2B	3674
ENSG00000005981.13	0.0932005866549902	0	7.26121436482488	0	1	NA	ENSG00000005981	ASB4	51666
ENSG00000006007.12	1060.8659768185	-0.620538364503018	0.104361172153713	-5.94606549252849	2.74664289388373e-09	2.07570090986575e-07	ENSG00000006007	GDE1	51573
ENSG00000006015.18	153.633249641067	0.0896904258385416	0.160757861681439	0.557922486032277	0.576897316082908	0.740073303022812	ENSG00000006015	REX1BD	55049
ENSG00000006016.12	179.041788703009	-0.14417165672838	0.238422501618003	-0.604689808008852	0.545385121413693	0.718455985312903	ENSG00000006016	CRLF1	9244
ENSG00000006025.12	2.5666091679273	0.76809502346917	0.860380604193345	0.892738655108691	0.371997144580086	NA	ENSG00000006025	OSBPL7	114881
ENSG00000006042.12	85.4705147052187	1.00845420407152	0.277047064501406	3.64001042886488	0.000272626998712798	0.0034686670373753	ENSG00000006042	TMEM98	26022
ENSG00000006047.13	2.49228441093197	0.0240712644548841	1.10035412019467	0.0218759252254407	0.982546929066051	NA	ENSG00000006047	YBX2	51087
ENSG00000006059.4	0	NA	NA	NA	NA	NA	ENSG00000006059	KRT33A	3883
ENSG00000006062.18	11.1897042232884	0.0925904029413998	0.557621681047511	0.166045198901638	0.868121380275523	0.931495542870646	ENSG00000006062	MAP3K14	9020
ENSG00000006071.16	0.325763215656233	0.693225831564214	7.26121436482488	0.095469682718964	0.923941769929699	NA	ENSG00000006071	ABCC8	6833
ENSG00000006116.4	0.0539922786917214	-1.230316843995	7.26121436482488	-0.169436788694045	0.865453088621103	NA	ENSG00000006116	CACNG3	10368
ENSG00000006118.15	67.3112325390699	-0.280789774810487	0.270257388895199	-1.03897168531948	0.298817904972823	0.498559731065841	ENSG00000006118	TMEM132A	54972
ENSG00000006125.18	715.227834951009	0.273930850219953	0.152389818898018	1.79756661042607	0.072245713549179	0.202769727941071	ENSG00000006125	AP2B1	163
ENSG00000006128.12	0.128083685748404	0	7.26121436482488	0	1	NA	ENSG00000006128	TAC1	6863
ENSG00000006194.10	110.3348149325	-0.126212203831713	0.196123169980763	-0.643535406061879	0.519876748317786	0.697972368112867	ENSG00000006194	ZNF263	10127
ENSG00000006210.7	0.464897053783178	-1.41908926711778	5.30596335964625	-0.267451765293078	0.789121347531715	NA	ENSG00000006210	CX3CL1	6376
ENSG00000006282.21	30.076973088818	-0.744294322991817	0.263153108062426	-2.82836987361462	0.00467857170340136	0.0305850349240073	ENSG00000006282	SPATA20	64847
ENSG00000006283.18	0.905261846511812	-0.781423596827322	2.94440392963327	-0.265392797830102	0.790706883804849	NA	ENSG00000006283	CACNA1G	8913
ENSG00000006327.14	204.538423805168	0.886459156161923	0.373167817970335	2.3754973324961	0.0175253190737656	0.0789425952532818	ENSG00000006327	TNFRSF12A	51330
ENSG00000006377.11	3.39832132248618	-0.257302819809621	1.72513160537197	-0.149149675890461	0.881435528536359	NA	ENSG00000006377	DLX6	1750
ENSG00000006432.16	32.7695415312223	-0.16033753800658	0.30594337077345	-0.524075869338934	0.600225771416882	0.757299839326641	ENSG00000006432	MAP3K9	4293
ENSG00000006451.8	818.281448877943	-0.00542094229906403	0.120483181103232	-0.0449933530093239	0.964112607120643	0.980923978615447	ENSG00000006451	RALA	5898
ENSG00000006453.14	519.121740233327	0.47608174369942	0.132492479832818	3.59327370353509	0.000326549257564166	0.0039742714570907	ENSG00000006453	BAIAP2L1	55971
ENSG00000006459.11	49.9143275270186	-0.0614322746164215	0.350510694418635	-0.17526505066647	0.860871372200419	0.927484658558422	ENSG00000006459	KDM7A	80853
ENSG00000006468.14	1.76567903108167	2.0214090803435	1.6481986564357	1.22643534045518	0.220034893707709	NA	ENSG00000006468	ETV1	2115
ENSG00000006530.18	94.8952270804087	-0.253654346169194	0.196432017569427	-1.2913085621571	0.196596702823746	0.382372966964945	ENSG00000006530	AGK	55750
ENSG00000006534.16	30.4633589820956	-0.308407849431918	0.268698048519605	-1.14778596692865	0.251056931843738	0.447731139211979	ENSG00000006534	ALDH3B1	221
ENSG00000006555.11	0.138567806936408	0	7.26121436482488	0	1	NA	ENSG00000006555	TTC22	55001
ENSG00000006576.16	305.672043404523	0.322708922060436	0.155880567561481	2.07023189040645	0.0384306342263924	0.133401302260679	ENSG00000006576	PHTF2	57157
ENSG00000006606.9	0	NA	NA	NA	NA	NA	ENSG00000006606	CCL26	10344
ENSG00000006607.14	95.6978778507298	0.0374226502066398	0.197274402003634	0.189698459742134	0.849545427842981	0.921454901633252	ENSG00000006607	FARP2	9855
ENSG00000006611.17	0.830436098132975	-0.776689154198922	2.37520312408463	-0.326999045396695	0.743668607224387	NA	ENSG00000006611	USH1C	10083
ENSG00000006625.18	739.548847927383	0.403762635110399	0.173707713947818	2.32437941835842	0.0201051676677349	0.0861404810081061	ENSG00000006625	GGCT	79017
ENSG00000006634.8	195.997578219012	-0.319709141273114	0.394687894604839	-0.81003026858274	0.417922779457993	0.614491475422002	ENSG00000006634	DBF4	10926
ENSG00000006638.13	15.0716747969919	1.59488276157924	0.643479580674746	2.47852893778985	0.0131925409178428	0.0649021277703284	ENSG00000006638	TBXA2R	6915
ENSG00000006652.15	305.83874941025	-0.588364259809605	0.228053813200675	-2.57993607540285	0.00988186056302338	0.0529386858358726	ENSG00000006652	IFRD1	3475
ENSG00000006659.13	0.266519562761531	0	7.26121436482488	0	1	NA	ENSG00000006659	LGALS14	56891
ENSG00000006695.12	109.483223794453	0.290975029570149	0.218122355369131	1.33399911750324	0.182204145750346	0.36403105724448	ENSG00000006695	COX10	1352
ENSG00000006704.11	174.468310741145	-0.130115744489265	0.15835701508321	-0.82166075447238	0.411270001151018	0.608417708070698	ENSG00000006704	GTF2IRD1	9569
ENSG00000006712.15	152.571325342913	-0.307613376940327	0.170997815340688	-1.79893161984235	0.0720294980727058	0.202557734436695	ENSG00000006712	PAF1	54623
ENSG00000006715.16	195.757034298863	-0.219013981533274	0.174687403307887	-1.25374799433741	0.209933617244703	0.39903291338406	ENSG00000006715	VPS41	27072
ENSG00000006740.17	45.106692661228	0.325612078885545	0.324467257915288	1.00352830969021	0.315606024838648	0.516329270298708	ENSG00000006740	ARHGAP44	9912
ENSG00000006744.19	433.296691968755	-0.269336768367151	0.178003281778973	-1.51310001520976	0.130254255767497	0.295059523041395	ENSG00000006744	ELAC2	60528
ENSG00000006747.15	12.5979442854281	-1.31701961368496	0.661185276741422	-1.99190704937615	0.0463812573736832	0.151761312924584	ENSG00000006747	SCIN	85477
ENSG00000006756.16	311.254555597575	-0.205558288222744	0.129276694902557	-1.59006453852866	0.111820258257998	0.267917132829397	ENSG00000006756	ARSD	414
ENSG00000006757.12	71.1750687140584	0.770704380507956	0.264745900002525	2.91110978678274	0.00360147447134813	0.0251842236583402	ENSG00000006757	PNPLA4	8228
ENSG00000006788.14	0.0467204921576052	0	7.26121436482488	0	1	NA	ENSG00000006788	MYH13	8735
ENSG00000006831.10	760.709949164263	-0.277038306770243	0.125052060196525	-2.21538378763904	0.0267337331654779	0.104283172438097	ENSG00000006831	ADIPOR2	79602
ENSG00000006837.12	8.51415901023275	0.514411564547235	0.687143008363878	0.748623733758238	0.454084022993391	0.644568908010599	ENSG00000006837	CDKL3	51265
ENSG00000007001.13	0	NA	NA	NA	NA	NA	ENSG00000007001	UPP2	151531
ENSG00000007038.11	2.16245653329506	0.52115376855908	0.979820224753827	0.531887131325562	0.594804170639705	NA	ENSG00000007038	PRSS21	10942
ENSG00000007047.15	142.919654418025	-0.0374347506451715	0.222641291999975	-0.168139298460304	0.86647369372083	0.930684042743494	ENSG00000007047	MARK4	57787
ENSG00000007062.12	11.7132042182757	0.496677096491108	0.62641308318299	0.792890681604773	0.427841516896128	0.622942412890196	ENSG00000007062	PROM1	8842
ENSG00000007080.11	100.377856021159	-0.431610530507073	0.310436808722946	-1.39033297076659	0.164427790316012	0.342080701412002	ENSG00000007080	CCDC124	115098
ENSG00000007129.18	0.0311404075726794	0	7.26121436482488	0	1	NA	ENSG00000007129	CEACAM21	90273
ENSG00000007168.14	849.586458147678	0.0674617285353402	0.122934883044359	0.548759854523941	0.583170264054018	0.743936441179342	ENSG00000007168	PAFAH1B1	5048
ENSG00000007171.18	33.4249556825321	-2.79581233675763	0.818859546981105	-3.41427580232162	0.000639518024076089	0.00683951714580949	ENSG00000007171	NOS2	4843
ENSG00000007174.18	0.0974705978122931	0	7.26121436482488	0	1	NA	ENSG00000007174	DNAH9	1770
ENSG00000007202.15	293.802415860989	-0.104444736874238	0.157821746963202	-0.661789258349744	0.508106291178392	0.689436440149282	ENSG00000007202	BLTP2	9703
ENSG00000007216.15	0	NA	NA	NA	NA	NA	ENSG00000007216	SLC13A2	9058
ENSG00000007237.19	27.6558673089314	1.49536610915209	0.469214813819361	3.1869541734626	0.00143779553676744	0.0127022147948926	ENSG00000007237	GAS7	8522
ENSG00000007255.10	94.4795254826813	-0.15028169215025	0.211016234836619	-0.712180710960967	0.476352879876218	0.663098854643492	ENSG00000007255	TRAPPC6A	79090
ENSG00000007264.15	0.233768743623644	-1.22462968538547	7.26081457316012	-0.168662850847666	0.866061840810452	NA	ENSG00000007264	MATK	4145
ENSG00000007306.15	0.0404467069975165	0	7.26121436482488	0	1	NA	ENSG00000007306	CEACAM7	1087
ENSG00000007312.13	0.0347831889844039	0	7.26121436482488	0	1	NA	ENSG00000007312	CD79B	974
ENSG00000007314.12	0.117523786897237	-2.59502081509715	7.2180612781609	-0.359517703590116	0.719207836348124	NA	ENSG00000007314	SCN4A	6329
ENSG00000007341.19	27.653502072044	-0.445907897868534	0.362940528698619	-1.22859769744483	0.219222679223327	0.409614017107036	ENSG00000007341	ST7L	54879
ENSG00000007350.17	0.180038518865122	-1.230316843995	7.26121436482487	-0.169436788694045	0.865453088621103	NA	ENSG00000007350	TKTL1	8277
ENSG00000007372.24	0.614899455815129	-2.79839546489727	2.3253642011731	-1.20342244173431	0.228812887806508	NA	ENSG00000007372	PAX6	5080
ENSG00000007376.8	93.066705449513	-0.648993319564598	0.228167055619691	-2.84437785201709	0.00444982436944367	0.0295203843017826	ENSG00000007376	RPUSD1	113000
ENSG00000007384.15	303.682012028904	0.0682188130215525	0.16200884953165	0.421080781813867	0.673696094512296	0.809997844130415	ENSG00000007384	RHBDF1	64285
ENSG00000007392.17	381.744652183038	-0.270229604636225	0.184516019851752	-1.46453194065935	0.143048662496207	0.313238867344199	ENSG00000007392	LUC7L	55692
ENSG00000007402.12	0.0879376960705143	0	7.26121436482488	0	1	NA	ENSG00000007402	CACNA2D2	9254
ENSG00000007516.14	14.8643493348467	-1.06509156710606	0.599939877638271	-1.77533050694831	0.0758433310343913	0.20938701316603	ENSG00000007516	BAIAP3	8938
ENSG00000007520.4	344.122232276977	0.0878637115366144	0.187698666985967	0.468110471680566	0.639705591117268	0.784955215724611	ENSG00000007520	TSR3	115939
ENSG00000007541.17	18.1605973295991	-0.0319338336867176	0.401981152414063	-0.0794411217912626	0.936681761515648	0.966656194324927	ENSG00000007541	PIGQ	9091
ENSG00000007545.16	83.5578297927437	0.185551891428944	0.22769808882301	0.814903157018478	0.4151277459346	0.611385016758576	ENSG00000007545	CRAMP1	57585
ENSG00000007866.22	362.020338229728	-0.88563593355664	0.232146968029855	-3.81497954107565	0.000136194216684924	0.00202916442792443	ENSG00000007866	TEAD3	7005
ENSG00000007908.16	0.025016193276085	0	7.26121436482488	0	1	NA	ENSG00000007908	SELE	6401
ENSG00000007923.16	181.779674861326	-0.0712384456988008	0.181378802773286	-0.392760590595831	0.694496314469718	0.824361937513628	ENSG00000007923	DNAJC11	55735
ENSG00000007933.13	0	NA	NA	NA	NA	NA	ENSG00000007933	FMO3	2328
ENSG00000007944.15	425.151254570155	-1.17094817522873	0.235005605090626	-4.982639349292	6.27227897748225e-07	2.28074608036275e-05	ENSG00000007944	MYLIP	29116
ENSG00000007952.18	0	NA	NA	NA	NA	NA	ENSG00000007952	NOX1	27035
ENSG00000007968.7	105.962177556327	0.230496676548604	0.287665332292897	0.801266787038196	0.422977214134995	0.618953036265831	ENSG00000007968	E2F2	1870
ENSG00000008018.9	1114.8289004397	0.0768653981206965	0.186932944550886	0.411192357266766	0.680931491954257	0.81481418096786	ENSG00000008018	PSMB1	5689
ENSG00000008056.14	0.228330895397652	0	7.26121436482488	0	1	NA	ENSG00000008056	SYN1	6853
ENSG00000008083.14	319.939418117927	-0.697373338431652	0.173260748862184	-4.02499321405081	5.69769584735154e-05	0.00102110849150036	ENSG00000008083	JARID2	3720
ENSG00000008086.13	88.6005632745903	-0.0544197540298713	0.226189077876472	-0.240594084121035	0.809869735710666	0.896480705416951	ENSG00000008086	CDKL5	6792
ENSG00000008118.10	0.265108819971684	-1.230316843995	7.26121436482488	-0.169436788694045	0.865453088621103	NA	ENSG00000008118	CAMK1G	57172
ENSG00000008128.23	8.67287719043725	-0.760135184805788	0.588018699249908	-1.29270580302197	0.196112829965776	0.381743334794608	ENSG00000008128	CDK11A	728642
ENSG00000008130.15	182.117889275193	-0.375196156330614	0.183654321940149	-2.04294760050835	0.0410576255292489	0.139888080462908	ENSG00000008130	NADK	65220
ENSG00000008196.13	0.555802360217319	-0.58447987521049	2.24883312068618	-0.259903622831804	0.794938116669692	NA	ENSG00000008196	TFAP2B	7021
ENSG00000008197.5	0.361473462076259	1.56991086690855	7.23859843425821	0.216880502650708	0.82830147260488	NA	ENSG00000008197	TFAP2D	83741
ENSG00000008226.20	0.114088383308019	-1.230316843995	7.26121436482488	-0.169436788694045	0.865453088621103	NA	ENSG00000008226	DLEC1	9940
ENSG00000008256.16	581.371933260233	-0.330469832876424	0.186871257068423	-1.76843586360327	0.0769880654484255	0.210775543486493	ENSG00000008256	CYTH3	9265
ENSG00000008277.15	7.34217821170035	1.28375810717255	0.60157924253611	2.13398005848829	0.0328444132251967	0.11991652034636	ENSG00000008277	ADAM22	53616
ENSG00000008282.9	602.551515367728	0.119248065836546	0.172039081185832	0.69314521453261	0.488218425246446	0.672674370644335	ENSG00000008282	SYPL1	6856
ENSG00000008283.16	336.006441595122	-0.487949261597243	0.189135260079916	-2.57989579199071	0.0098830133302203	0.0529386858358726	ENSG00000008283	CYB561	1534
ENSG00000008294.21	955.549845546719	-0.168501970864285	0.250925040787504	-0.671523138286469	0.501887324353794	0.683846690997974	ENSG00000008294	SPAG9	9043
ENSG00000008300.17	16.4289481156891	0.257524427683686	0.419878031476243	0.613331511482654	0.539657161549564	0.714099431124887	ENSG00000008300	CELSR3	1951
ENSG00000008311.16	213.388917098971	0.451646385118567	0.200366166931783	2.25410503197546	0.0241895611905239	0.0974809011034765	ENSG00000008311	AASS	10157
ENSG00000008323.16	28.8001175998094	0.190915769292771	0.55432394726028	0.344411909744046	0.73053653345625	0.847606760875913	ENSG00000008323	PLEKHG6	55200
ENSG00000008324.12	191.018952084007	-0.0398310426062284	0.182712350165262	-0.217998633207889	0.827430176360195	0.908802554323371	ENSG00000008324	SS18L2	51188
ENSG00000008382.16	89.5646151126865	-0.775071377282401	0.302235314201892	-2.56446332000984	0.0103335500944444	0.0546289026273934	ENSG00000008382	MPND	84954
ENSG00000008394.13	11.6336951101959	0.210088438300137	0.58939738970795	0.356446163435228	0.721506463116021	0.841660130703013	ENSG00000008394	MGST1	4257
ENSG00000008405.12	155.540444195768	0.0437126733162786	0.254095039197794	0.172032769527041	0.863411766680932	0.928838349047487	ENSG00000008405	CRY1	1407
ENSG00000008438.5	0	NA	NA	NA	NA	NA	ENSG00000008438	PGLYRP1	8993
ENSG00000008441.18	5.45627796528485	-0.907119883805526	0.702992222886677	-1.29036972853077	0.196922317303456	NA	ENSG00000008441	NFIX	4784
ENSG00000008513.16	170.130646895827	-0.203360998036069	0.314719992293279	-0.646164854524278	0.518172597814759	0.697159862673285	ENSG00000008513	ST3GAL1	6482
ENSG00000008516.18	1.68140853104651	1.55203113926088	1.38654120937438	1.11935449791729	0.262988934680091	NA	ENSG00000008516	MMP25	64386
ENSG00000008517.19	49.6632496098124	-1.03527149523447	0.304379469063537	-3.40125271398765	0.000670777861079053	0.00714338562583762	ENSG00000008517	IL32	9235
ENSG00000008710.20	28.0723170891233	-0.259039214045144	0.385121415836306	-0.672617006983707	0.501190979175147	0.683566083252036	ENSG00000008710	PKD1	5310
ENSG00000008735.14	22.6526003014461	-0.0899646641038758	0.408240474895913	-0.220371740765816	0.825581652045552	0.907546602253019	ENSG00000008735	MAPK8IP2	23542
ENSG00000008838.20	1564.28138642613	-0.283837249479971	0.1942553414409	-1.46115544300914	0.143972787740812	0.314608418839314	ENSG00000008838	MED24	9862
ENSG00000008853.17	199.17183078974	-0.0723892084609362	0.173826160662276	-0.41644599515478	0.677083677524011	0.812202594620264	ENSG00000008853	RHOBTB2	23221
ENSG00000008869.12	130.345929855768	0.183772562971261	0.235537612938479	0.780225971888665	0.435257877567044	0.629421739124022	ENSG00000008869	HEATR5B	54497
ENSG00000008952.17	1226.31959368418	0.0136770934033992	0.184899423663463	0.0739704490820535	0.941033899040216	0.969313594175179	ENSG00000008952	SEC62	7095
ENSG00000008988.11	3606.55962351556	0.0153924320965861	0.147221834682387	0.104552644176683	0.916730793141427	0.956214168118334	ENSG00000008988	RPS20	6224
ENSG00000009307.16	2566.81317665809	-0.0143342114147981	0.179029411204942	-0.0800662378227292	0.936184574825678	0.966222582574095	ENSG00000009307	CSDE1	7812
ENSG00000009335.18	408.124182987385	-0.19284058079298	0.143499656814018	-1.34384001379815	0.17900012713841	0.360330650180478	ENSG00000009335	UBE3C	9690
ENSG00000009413.16	223.647404148898	-0.321907044463193	0.315061449623202	-1.02172780848999	0.306909745602335	0.506669661610908	ENSG00000009413	REV3L	5980
ENSG00000009694.13	0.785483005088855	0.605506968189567	3.13082494965316	0.193401732107906	0.846644359018573	NA	ENSG00000009694	TENM1	10178
ENSG00000009709.12	0.0635433794841158	0	7.26121436482488	0	1	NA	ENSG00000009709	PAX7	5081
ENSG00000009724.17	0.377617492403678	1.37252961981326	3.95642138138102	0.346911890192587	0.728657513662119	NA	ENSG00000009724	MASP2	10747
ENSG00000009765.15	0.12483273847839	0.693225831564214	7.26121436482488	0.0954696827189639	0.923941769929699	NA	ENSG00000009765	IYD	389434
ENSG00000009780.16	129.978713510182	-0.015877500668575	0.173886656300261	-0.0913094828918802	0.927246683209597	0.961983926634502	ENSG00000009780	FAM76A	199870
ENSG00000009790.15	0.309437378420658	-1.36811331717685	4.13495613070291	-0.330865255623469	0.740746267211047	NA	ENSG00000009790	TRAF3IP3	80342
ENSG00000009830.13	418.817608903153	-0.43425835751669	0.182762687783498	-2.37607775844879	0.0174977749913788	0.0789282337557049	ENSG00000009830	POMT2	29954
ENSG00000009844.16	650.296957437476	0.0749515155053648	0.154800922880955	0.484180030134599	0.628258108121911	0.777209137627444	ENSG00000009844	VTA1	51534
ENSG00000009950.16	111.142160518031	-0.282570596483782	0.404309518147909	-0.6988967209533	0.484616576876887	0.669849127916253	ENSG00000009950	MLXIPL	51085
ENSG00000009954.11	771.905030808446	0.0938862582033647	0.316033172669091	0.297077225819172	0.766407551065477	0.87072837602938	ENSG00000009954	BAZ1B	9031
ENSG00000010017.13	175.065648021355	0.405976881965685	0.300722371225504	1.35000558924582	0.177014190037886	0.35759146763692	ENSG00000010017	RANBP9	10048
ENSG00000010030.14	2.96166433742658	0.558128122165383	1.00989342163224	0.552660419614684	0.580495960973254	NA	ENSG00000010030	ETV7	51513
ENSG00000010072.16	112.024140210618	0.0492004864801562	0.154247955099992	0.318970105297421	0.749749182141452	0.859567712784249	ENSG00000010072	SPRTN	83932
ENSG00000010165.20	148.869417088676	-0.277997359950936	0.153144540435789	-1.81526131561638	0.0694837608716452	0.197211262473934	ENSG00000010165	METTL13	51603
ENSG00000010219.13	16.3739639207236	0.593940156107414	0.420816822521552	1.41139831946	0.158127198222024	0.334182227374545	ENSG00000010219	DYRK4	8798
ENSG00000010244.19	811.804311166039	-0.0785442895088177	0.142147649633462	-0.552554261089437	0.580568669212399	0.742429557112084	ENSG00000010244	ZNF207	7756
ENSG00000010256.11	320.177402339247	-0.017268784997588	0.141056475107326	-0.122424617405537	0.902562743277909	0.949439275740251	ENSG00000010256	UQCRC1	7384
ENSG00000010270.14	106.117517397769	0.696791092303149	0.27506506923833	2.53318639924946	0.0113030829181911	0.0581851354980335	ENSG00000010270	STARD3NL	83930
ENSG00000010278.15	640.251460449947	1.32120910619027	0.68416561315984	1.9311246879074	0.0534676346329678	0.167269694880444	ENSG00000010278	CD9	928
ENSG00000010282.15	0	NA	NA	NA	NA	NA	ENSG00000010282	HHATL	57467
ENSG00000010292.13	205.406613998745	0.345380968758427	0.176228901393474	1.95984294305552	0.050014150234404	0.159528989242461	ENSG00000010292	NCAPD2	9918
ENSG00000010295.20	7.39890240819069	0.433866521690258	0.679613265306142	0.638402079298461	0.523211977765225	0.700650540250293	ENSG00000010295	IFFO1	25900
ENSG00000010310.9	1.7873124211936	0.191858475955829	1.6747544408804	0.114559168360809	0.90879454548893	NA	ENSG00000010310	GIPR	2696
ENSG00000010318.21	12.7824472126888	0.615415163425413	0.496371376940559	1.23982806425824	0.215038995585704	0.404690098953295	ENSG00000010318	PHF7	51533
ENSG00000010319.7	11.1940110159213	-3.9488733058144	1.31117249524978	-3.01171151783666	0.00259779347247706	0.0199079530312918	ENSG00000010319	SEMA3G	56920
ENSG00000010322.16	99.4542436954499	-0.0349049298866761	0.169247312180392	-0.206236243500711	0.836606378111164	0.914423606310693	ENSG00000010322	NISCH	11188
ENSG00000010327.10	0.477506742399863	-0.268551280317809	3.11848118147007	-0.0861160496697986	0.931374165229164	NA	ENSG00000010327	STAB1	23166
ENSG00000010361.14	6.35169689391229	-1.55164050368354	0.748625234889517	-2.07265322002207	0.0382045642870075	0.132940822139986	ENSG00000010361	FUZ	80199
ENSG00000010379.16	0.848231302207227	-0.894501792060764	1.87708899950165	-0.476536697140225	0.633692069806557	NA	ENSG00000010379	SLC6A13	6540
ENSG00000010404.18	302.248072390099	-0.295389867482094	0.139704099567815	-2.11439655955626	0.0344814112690617	0.12407920363799	ENSG00000010404	IDS	3423
ENSG00000010438.17	0.0321658193178547	-1.230316843995	7.26121436482488	-0.169436788694045	0.865453088621103	NA	ENSG00000010438	PRSS3	5646
ENSG00000010539.12	103.262234584757	-0.162838402437282	0.215879136749929	-0.754303564896646	0.450666962224576	0.642091657138819	ENSG00000010539	ZNF200	7752
ENSG00000010610.10	0.0512559797861986	0.693225831564213	7.26121436482488	0.0954696827189637	0.923941769929699	NA	ENSG00000010610	CD4	920
ENSG00000010626.15	27.9019773463278	0.548258841077764	0.346374082128584	1.58285180492874	0.113455245807811	0.27074302047917	ENSG00000010626	LRRC23	10233
ENSG00000010671.16	0.728034009554006	-2.90232318402515	3.29329749813208	-0.881281811215449	0.378165308277877	NA	ENSG00000010671	BTK	695
ENSG00000010704.19	2.86169275664499	1.08911990522244	1.04387939995524	1.04333882368896	0.296791396108321	NA	ENSG00000010704	HFE	3077
ENSG00000010803.16	19.7399014387068	1.49493449676011	0.556836023070369	2.68469429926086	0.00725961730951405	0.0422607420639693	ENSG00000010803	SCMH1	22955
ENSG00000010810.17	159.059634314609	-1.46432054356124	0.234289979811678	-6.25003487019914	4.103610560188e-10	4.11838355820468e-08	ENSG00000010810	FYN	2534
ENSG00000010818.10	14.7856530627266	1.19623899946993	0.653903557774667	1.82938139003389	0.0673424935221205	0.19328823389471	ENSG00000010818	HIVEP2	3097
ENSG00000010932.17	0.0243585780404509	0	7.26121436482488	0	1	NA	ENSG00000010932	FMO1	2326
ENSG00000011007.12	252.935798627395	-0.351577803793741	0.144000830275454	-2.44149844914937	0.0146264511551156	0.0697676158710742	ENSG00000011007	ELOA	6924
ENSG00000011009.11	600.36192901723	-0.438119550727478	0.201229039592752	-2.17721831607479	0.0294642823431699	0.111283309122074	ENSG00000011009	LYPLA2	11313
ENSG00000011021.23	65.419396511496	0.366774921915479	0.319170675223449	1.14914981352439	0.250494210931277	0.447187627672982	ENSG00000011021	CLCN6	1185
ENSG00000011028.14	4.56761017821131	0.882527594675358	1.05602769173352	0.835704974011284	0.403320896352867	NA	ENSG00000011028	MRC2	9902
ENSG00000011052.21	0	NA	NA	NA	NA	NA	ENSG00000011052	NME1-NME2	654364
ENSG00000011083.9	0.0808555762450774	0	7.26121436482488	0	1	NA	ENSG00000011083	SLC6A7	6534
ENSG00000011105.14	251.668981922193	-1.13575474502581	0.225108175497531	-5.04537315233256	4.52637107059211e-07	1.71550831059148e-05	ENSG00000011105	TSPAN9	10867
ENSG00000011114.15	709.301800417049	-0.301920160878507	0.254093109601756	-1.18822647867827	0.234744194363905	0.429218177859669	ENSG00000011114	BTBD7	55727
ENSG00000011132.12	58.8724741091617	-0.46643136352137	0.254445883234849	-1.8331259975264	0.0667838357568572	0.192112639204259	ENSG00000011132	APBA3	9546
ENSG00000011143.19	60.1889262533789	0.425267742710323	0.21248387850107	2.00141180455806	0.0453480295879661	0.149315231281111	ENSG00000011143	MKS1	54903
ENSG00000011198.10	433.988455526947	-1.16758583973204	0.155685300615835	-7.49965369314566	6.39866569799736e-14	1.48650483669216e-11	ENSG00000011198	ABHD5	51099
ENSG00000011201.12	12.5183990762889	1.05155967059116	0.492651327013748	2.13449068931833	0.0328026350009243	0.119870894295591	ENSG00000011201	ANOS1	3730
ENSG00000011243.19	119.584756621736	-0.496324123159983	0.308168250463139	-1.61056216016436	0.107275186901479	0.261105159644078	ENSG00000011243	AKAP8L	26993
ENSG00000011258.16	38.2547971855313	-0.476029645752331	0.354900947520105	-1.34130283133539	0.179822150921589	0.361461891183751	ENSG00000011258	MBTD1	54799
ENSG00000011260.14	473.500718322995	-0.45554032208423	0.139989483864399	-3.25410387629895	0.00113750677615099	0.0108165935313698	ENSG00000011260	UTP18	51096
ENSG00000011275.19	246.908548439311	-0.326059855052519	0.170006714970194	-1.91792338973014	0.055120725955734	0.170508185837069	ENSG00000011275	RNF216	54476
ENSG00000011295.16	592.659634039857	-0.233310177886179	0.181038329729672	-1.28873359710377	0.197490718115034	0.3835765689353	ENSG00000011295	TTC19	54902
ENSG00000011304.22	2060.32054054669	-0.37725230153854	0.160324244184552	-2.35305835032834	0.0186197119960966	0.0822190380116271	ENSG00000011304	PTBP1	5725
ENSG00000011332.21	20.3579129593208	-0.00690710180914482	0.395166266814298	-0.0174789762922519	0.986054504773483	0.992542225979567	ENSG00000011332	DPF1	8193
ENSG00000011347.10	184.794275821635	-0.384026992322153	0.174879005486487	-2.19595823554605	0.0280949328425716	0.107849122555098	ENSG00000011347	SYT7	9066
ENSG00000011376.12	145.392144936644	0.297228390729386	0.196115313005744	1.51557971773821	0.129625658833494	0.294219990965475	ENSG00000011376	LARS2	23395
ENSG00000011405.13	1447.5456510183	-1.20223379637343	0.23242818023825	-5.17249584426931	2.30987638521688e-07	9.56349810315041e-06	ENSG00000011405	PIK3C2A	5286
ENSG00000011422.12	116.254193464676	0.894657911941999	0.403967075673921	2.21468026930036	0.0267820180821823	0.104406593176189	ENSG00000011422	PLAUR	5329
ENSG00000011426.11	355.011748437076	0.579888714779268	0.224013570464954	2.5886320796355	0.00963579860692183	0.0518976191093388	ENSG00000011426	ANLN	54443
ENSG00000011451.21	116.070240298019	0.17867291780324	0.203444849547932	0.878237606900657	0.379814787385106	0.579445033168692	ENSG00000011451	WIZ	58525
ENSG00000011454.18	412.424310455477	-0.327000302085732	0.149060900983781	-2.19373625093888	0.0282543761252945	0.108170711733721	ENSG00000011454	RABGAP1	23637
ENSG00000011465.18	0.231461238286449	0	7.26121436482488	0	1	NA	ENSG00000011465	DCN	1634
ENSG00000011478.13	1.67456495448925	-0.267433847375155	1.83715004815661	-0.1455699536592	0.884260888778696	NA	ENSG00000011478	QPCTL	54814
ENSG00000011485.15	98.3627903957891	-0.455415276524151	0.274488757948947	-1.65913999512088	0.0970875856010333	0.245606727437984	ENSG00000011485	PPP5C	5536
ENSG00000011523.14	315.096241594335	-0.756865908839253	0.189325044241098	-3.99770622990275	6.3959259825202e-05	0.00112692263273477	ENSG00000011523	CEP68	23177
ENSG00000011566.15	142.712354631532	0.839944466624563	0.218368221958838	3.84645924709178	0.000119837052080584	0.00182890002232472	ENSG00000011566	MAP4K3	8491
ENSG00000011590.14	0.0560709910667734	0	7.26121436482488	0	1	NA	ENSG00000011590	ZBTB32	27033
ENSG00000011600.12	0.381538021689325	0.693232886766446	5.68963406708681	0.121841383574496	0.903024638737174	NA	ENSG00000011600	TYROBP	7305
ENSG00000011638.11	21.430142942456	0.538035562282104	0.493864325296488	1.08944002375369	0.275959889742253	0.475081215427003	ENSG00000011638	LDAF1	57146
ENSG00000011677.13	49.4482346574842	-0.757702939505388	0.314306561963689	-2.41071307824914	0.0159213681433263	0.0739597805969052	ENSG00000011677	GABRA3	2556
ENSG00000012048.23	221.632740313414	-0.172759289342207	0.226491380304695	-0.762763197035564	0.445604633364632	0.637921958867889	ENSG00000012048	BRCA1	672
ENSG00000012061.16	65.7880452351567	0.399147392937329	0.255679091803431	1.56112645004308	0.118493918417223	0.278580623415304	ENSG00000012061	ERCC1	2067
ENSG00000012124.17	0.526462876373995	-2.77844903164142	3.58193497636526	-0.775683827309681	0.437935691245133	NA	ENSG00000012124	CD22	933
ENSG00000012171.20	5.29607892920526	-1.07167363189877	1.70179127548942	-0.629732710076661	0.52886947765094	NA	ENSG00000012171	SEMA3B	7869
ENSG00000012174.12	176.971656039776	0.532729759984023	0.178282266594883	2.98812534840923	0.00280694406581181	0.0210294914059584	ENSG00000012174	MBTPS2	51360
ENSG00000012211.13	75.0893774670352	-0.30343068658719	0.201388036502415	-1.50669668296583	0.131888422187526	0.297429871806006	ENSG00000012211	PRICKLE3	4007
ENSG00000012223.13	0.372258791280796	0	7.26121436482487	0	1	NA	ENSG00000012223	LTF	4057
ENSG00000012232.9	85.6538822814784	0.629200184298453	0.229516547090056	2.74141534575967	0.00611751223151686	0.0372725550968329	ENSG00000012232	EXTL3	2137
ENSG00000012504.15	0.141678149903989	0	7.26121436482488	0	1	NA	ENSG00000012504	NR1H4	9971
ENSG00000012660.14	1202.79054165798	0.283139228142643	0.162115323609387	1.74652970390918	0.0807189502004631	0.217673953195359	ENSG00000012660	ELOVL5	60481
ENSG00000012779.11	48.630450416598	1.24142886663581	0.360374797436054	3.44482709520243	0.000571424790858242	0.00621728013991036	ENSG00000012779	ALOX5	240
ENSG00000012817.16	0.0217042988815203	0	7.26121436482488	0	1	NA	ENSG00000012817	KDM5D	8284
ENSG00000012822.16	35.1749290766861	-0.71796372518132	0.29649106742136	-2.42153576978082	0.0154550799341625	0.0724529064925516	ENSG00000012822	CALCOCO1	57658
ENSG00000012963.15	120.267683627581	0.175679459321204	0.188585868936646	0.931562159518019	0.351562846648655	0.553339525598714	ENSG00000012963	UBR7	55148
ENSG00000012983.12	327.89914956743	-0.369847979100991	0.148769131750761	-2.48605322050688	0.0129168646904596	0.064022942529362	ENSG00000012983	MAP4K5	11183
ENSG00000013016.16	81.8016128207992	-1.3621234485852	0.322910234405589	-4.21827276887827	2.46180895948145e-05	0.000514723223278247	ENSG00000013016	EHD3	30845
ENSG00000013275.8	323.55922242503	-0.44941568417053	0.213764894651112	-2.10238301711806	0.0355197376479318	0.126445831099122	ENSG00000013275	PSMC4	5704
ENSG00000013288.9	255.861269179029	0.215970177159721	0.195155779803959	1.10665529546022	0.268442990366807	0.467400043601886	ENSG00000013288	MAN2B2	23324
ENSG00000013293.6	0.0271782393286216	0	7.26121436482488	0	1	NA	ENSG00000013293	SLC7A14	57709
ENSG00000013297.12	14.926863775233	0.680304443196377	0.447754178187553	1.51937039638615	0.128669289187078	0.293238292035755	ENSG00000013297	CLDN11	5010
ENSG00000013306.16	388.024806922467	-0.412762081535242	0.196781776199844	-2.09756253605545	0.0359438074737539	0.127557302619022	ENSG00000013306	SLC25A39	51629
ENSG00000013364.19	302.020370328265	-0.608213489944934	0.237081570338545	-2.56541868301455	0.010305137313795	0.0545246510339764	ENSG00000013364	MVP	9961
ENSG00000013374.17	327.996576112183	-0.211597085536427	0.162410451133483	-1.30285387461006	0.192624653753141	0.376926576405108	ENSG00000013374	NUB1	51667
ENSG00000013375.16	723.766970179533	-0.421808578191708	0.148441271001472	-2.84158560045962	0.00448897991101332	0.0296805024995177	ENSG00000013375	PGM3	5238
ENSG00000013392.8	25.0629608743083	0.500687817495146	0.344343368963948	1.45403647237815	0.145936194633417	0.317346084533926	ENSG00000013392	RWDD2A	112611
ENSG00000013441.16	332.595540794948	-0.397099300539367	0.258260115087181	-1.53759437614019	0.124147823396231	0.2871376188248	ENSG00000013441	CLK1	1195
ENSG00000013503.10	138.056611743008	-0.719697455893342	0.181765932045394	-3.9594738562648	7.51150664000693e-05	0.00127512653313785	ENSG00000013503	POLR3B	55703
ENSG00000013523.11	24.0822750674952	0.614121829841757	0.402395841049967	1.52616346192678	0.126969160508893	0.291073574556948	ENSG00000013523	ANGEL1	23357
ENSG00000013561.18	209.50988551076	0.717780876743585	0.381168749565081	1.8831052586619	0.0596861047179949	0.178911412322344	ENSG00000013561	RNF14	9604
ENSG00000013563.14	60.2951560948366	0.0323469305036772	0.371399285556194	0.0870947569412678	0.930596192905438	0.963723627284944	ENSG00000013563	DNASE1L1	1774
ENSG00000013573.17	82.778290718948	-0.212021837405708	0.268456736152456	-0.789780284318516	0.429656095081933	0.62463928777682	ENSG00000013573	DDX11	1663
ENSG00000013583.10	156.64731667654	0.338959321695602	0.186299439783702	1.81943285545648	0.0688454179617998	0.196109393353946	ENSG00000013583	HEBP1	50865
ENSG00000013588.9	972.349877979334	0.169002368291124	0.282733404905546	0.597744608026009	0.550010355899973	0.721396563660062	ENSG00000013588	GPRC5A	9052
ENSG00000013619.15	0.237712054023228	-1.27807735792352	6.47424422345897	-0.197409506625113	0.843507090792292	NA	ENSG00000013619	MAMLD1	10046
ENSG00000013725.14	0.481758232741826	-0.0816884223517932	3.7126535974454	-0.0220027051292912	0.98244579768011	NA	ENSG00000013725	CD6	923
ENSG00000013810.21	269.903356668232	0.698698647757385	0.198074167389122	3.52745972363359	0.000419567588018997	0.00483775311736978	ENSG00000013810	TACC3	10460
ENSG00000014123.10	361.820038766415	-0.579381109042203	0.135155606706879	-4.28677080558518	1.81289165761104e-05	0.000401106275921173	ENSG00000014123	UFL1	23376
ENSG00000014138.9	68.3858263170675	0.0797342135196432	0.287718495707376	0.277125783393282	0.781683524564258	0.878929803321558	ENSG00000014138	POLA2	23649
ENSG00000014164.7	25.9725970931507	-0.630725529143651	0.419626257777964	-1.50306497139506	0.132822290573184	0.298719188820471	ENSG00000014164	ZC3H3	23144
ENSG00000014216.16	414.182342223077	0.156864960166791	0.146729570100282	1.06907530676729	0.285035737428617	0.484453565491175	ENSG00000014216	CAPN1	823
ENSG00000014257.16	10.2118932608633	-2.68390478711116	0.649870285479428	-4.12990845570231	3.62907710021943e-05	0.000705841429802367	ENSG00000014257	ACP3	55
ENSG00000014641.21	1038.40468102226	0.162373832579436	0.128809915841649	1.26056935538292	0.207464045323011	0.396134971874125	ENSG00000014641	MDH1	4190
ENSG00000014824.14	391.457735339073	-0.0301131653700083	0.131711826750969	-0.228629168031691	0.819157152137153	0.902619804440982	ENSG00000014824	SLC30A9	10463
ENSG00000014914.21	28.6190450549942	0.0676675671633227	0.380093913391288	0.17802854710189	0.858700556500038	0.926657933874664	ENSG00000014914	MTMR11	10903
ENSG00000014919.13	153.74872443707	0.153421990300887	0.157244147773492	0.975692847544886	0.329216697714989	0.53064672656232	ENSG00000014919	COX15	1355
ENSG00000015133.19	135.763935004065	0.367353349647732	0.179764034735555	2.04353084413205	0.0409999172638521	0.139767380998648	ENSG00000015133	CCDC88C	440193
ENSG00000015153.15	97.5036918576349	-0.360745598536221	0.159727656295945	-2.25850429976778	0.0239142368097827	0.0966508056632489	ENSG00000015153	YAF2	10138
ENSG00000015171.20	284.801271835721	0.693046754756375	0.231234980992039	2.9971535958058	0.00272513372079212	0.0206193018862106	ENSG00000015171	ZMYND11	10771
ENSG00000015285.11	1.16483500764685	1.91758713745195	1.83459084074638	1.04523967680543	0.29591220990123	NA	ENSG00000015285	WAS	7454
ENSG00000015413.9	0.106418969967905	0.689846750926923	7.26097733114006	0.0950074238585467	0.924308930210675	NA	ENSG00000015413	DPEP1	1800
ENSG00000015475.19	63.5891721138427	0.438984168875305	0.24824649439772	1.76833985084197	0.0770041055503087	0.210775543486493	ENSG00000015475	BID	637
ENSG00000015479.20	5.74819613005841	0.819656125395229	0.676633777555999	1.21137334934095	0.225752348633817	NA	ENSG00000015479	MATR3	9782
ENSG00000015520.15	0.0973552266320373	0	7.26121436482488	0	1	NA	ENSG00000015520	NPC1L1	29881
ENSG00000015532.10	109.695566029362	-0.00307188108596914	0.24110228793629	-0.0127409868743381	0.989834438318242	0.994113604091134	ENSG00000015532	XYLT2	64132
ENSG00000015568.13	0	NA	NA	NA	NA	NA	ENSG00000015568	RGPD5	84220
ENSG00000015592.16	0.0849180627843956	0	7.26121436482488	0	1	NA	ENSG00000015592	STMN4	81551
ENSG00000015676.18	209.053678541891	-0.408899877473317	0.177296137506869	-2.30631012735669	0.0210933096644491	0.0891740075344034	ENSG00000015676	NUDCD3	23386
ENSG00000016082.15	14.3815588865995	0.348788222735378	0.606412125613724	0.575166966495573	0.565178381318723	0.731155216358067	ENSG00000016082	ISL1	3670
ENSG00000016391.11	11.7237167266418	0.0786700970895685	0.421975712733269	0.186432760738758	0.852105403402792	0.922875100206167	ENSG00000016391	CHDH	55349
ENSG00000016402.14	0.703437996270355	-2.08868108150205	3.38018598977436	-0.617918980736761	0.536628746513522	NA	ENSG00000016402	IL20RA	53832
ENSG00000016490.16	0.0695663779688078	0	7.26121436482488	0	1	NA	ENSG00000016490	CLCA1	1179
ENSG00000016602.9	0	NA	NA	NA	NA	NA	ENSG00000016602	CLCA4	22802
ENSG00000016864.19	132.479427769858	0.697717013692056	0.193327661530864	3.60898698182759	0.00030739503327065	0.00379928147032543	ENSG00000016864	GLT8D1	55830
ENSG00000017260.20	264.543831044921	0.271435063573814	0.14574839525159	1.86235370279902	0.0625532504076145	0.184079410359729	ENSG00000017260	ATP2C1	27032
ENSG00000017427.17	0.399582332057191	0.691768347723065	6.50167926691446	0.106398411752378	0.915266253163898	NA	ENSG00000017427	IGF1	3479
ENSG00000017483.15	0.17563300447012	0	7.03087051678477	0	1	NA	ENSG00000017483	SLC38A5	92745
ENSG00000017797.13	1207.83334314222	-0.158586490520338	0.192820236448837	-0.822457712120988	0.410816444815307	0.607890103822603	ENSG00000017797	RALBP1	10928
ENSG00000018189.13	299.118471630187	0.40513747621263	0.121449220657369	3.33585900362094	0.000850362800361282	0.00860306558913894	ENSG00000018189	RUFY3	22902
ENSG00000018236.15	0	NA	NA	NA	NA	NA	ENSG00000018236	CNTN1	1272
ENSG00000018280.17	1.70398781400105	-1.46775523679057	1.62948202177788	-0.900749573897808	0.36772148413741	NA	ENSG00000018280	SLC11A1	6556
ENSG00000018408.15	132.065202307654	0.327867891087163	0.213103467313266	1.53853851005244	0.123917000087936	0.286933447339396	ENSG00000018408	WWTR1	25937
ENSG00000018510.18	259.718315736658	0.563063527666329	0.162726028431476	3.4601933881981	0.000539787572727884	0.00591926145093646	ENSG00000018510	AGPS	8540
ENSG00000018607.7	0	NA	NA	NA	NA	NA	ENSG00000018607	ZNF285CP	NA
ENSG00000018610.15	311.815994278051	-0.801166202899249	0.188292801344055	-4.25489555192994	2.09146622186604e-05	0.000450041916866371	ENSG00000018610	STEEP1	63932
ENSG00000018625.15	0.133732057965392	0.693225831564213	7.26121436482488	0.0954696827189638	0.923941769929699	NA	ENSG00000018625	ATP1A2	477
ENSG00000018699.13	86.6844136327169	0.345005211926395	0.206180553722845	1.67331596359064	0.0942651114728327	0.240846399883236	ENSG00000018699	TTC27	55622
ENSG00000018869.17	6.35370506555471	-0.678586520737657	0.618468681131325	-1.09720433942809	0.272552076645763	0.471778576204647	ENSG00000018869	ZNF582	147948
ENSG00000019102.12	0.662932280264363	-1.79730546679693	2.20191240715449	-0.816247486029458	0.414358602586518	NA	ENSG00000019102	VSIG2	23584
ENSG00000019144.19	51.5473547561482	0.379038861625925	0.275351812834605	1.37656207062491	0.168647684394331	0.347517280014271	ENSG00000019144	PHLDB1	23187
ENSG00000019169.11	0	NA	NA	NA	NA	NA	ENSG00000019169	MARCO	8685
ENSG00000019186.10	0.0418216581769123	0	7.26121436482488	0	1	NA	ENSG00000019186	CYP24A1	1591
ENSG00000019485.14	0.494588960108577	2.71650595525748	2.50314048197533	1.08523911255423	0.277815765269736	NA	ENSG00000019485	PRDM11	56981
ENSG00000019505.8	0.0551649420126383	0	7.26121436482488	0	1	NA	ENSG00000019505	SYT13	57586
ENSG00000019549.13	0.536218689118951	-1.51430169076962	5.20211950178292	-0.291093215034877	0.770980028969006	NA	ENSG00000019549	SNAI2	6591
ENSG00000019582.16	6.22295867474437	-0.918291884484152	0.669335693469746	-1.37194518900352	0.170080501371274	0.349036461590485	ENSG00000019582	CD74	972
ENSG00000019991.18	0.128570926291602	-1.15896521952556	7.25574265183388	-0.159730750543176	0.873093176468037	NA	ENSG00000019991	HGF	3082
ENSG00000019995.6	182.617124118108	-1.01334963927008	0.242266607873885	-4.18278708800675	2.87957042998303e-05	0.000586122313321625	ENSG00000019995	ZRANB1	54764
ENSG00000020129.16	95.5857636372165	-0.427179261427107	0.281987438403079	-1.51488755614882	0.12980088221488	0.294404640641053	ENSG00000020129	NCDN	23154
ENSG00000020181.18	5.34222010456982	-0.0782534124863977	0.865070537610029	-0.0904589962138718	0.927922476599415	NA	ENSG00000020181	ADGRA2	25960
ENSG00000020219.9	0.0407191556602848	0	7.26121436482488	0	1	NA	ENSG00000020219	CCT8L1P	NA
ENSG00000020256.20	171.991074263082	0.415595809703022	0.144208475747481	2.88190973206566	0.00395272953104241	0.0270671353531261	ENSG00000020256	ZFP64	55734
ENSG00000020426.11	120.147508715439	0.259291359143805	0.385424001473336	0.672743155985687	0.501110706990769	0.683530914341546	ENSG00000020426	MNAT1	4331
ENSG00000020577.14	81.9422738766465	0.0758480173638857	0.236734984935589	0.320392093228309	0.748671118601678	0.858988715241988	ENSG00000020577	SAMD4A	23034
ENSG00000020633.19	8.5042623469836	3.4064234742069	1.2863720113309	2.6480858135918	0.00809489742957543	0.045887293331397	ENSG00000020633	RUNX3	864
ENSG00000020922.13	375.749251332893	0.00830128201358827	0.200431398273847	0.0414170737972218	0.966963401553819	0.981913216164211	ENSG00000020922	MRE11	4361
ENSG00000021300.14	3.56398905293122	0.383223240494289	0.808192376437504	0.474173292977013	0.635376336552199	NA	ENSG00000021300	PLEKHB1	58473
ENSG00000021355.13	228.583261571848	0.16339862469031	0.154436799238854	1.0580290804758	0.290042184706415	0.489298973175102	ENSG00000021355	SERPINB1	1992
ENSG00000021461.17	0.0489226637792737	0	7.26121436482488	0	1	NA	ENSG00000021461	CYP3A43	64816
ENSG00000021488.13	0.589954418622344	-0.629157808850292	2.5595547160577	-0.245807524606991	0.805831231954339	NA	ENSG00000021488	SLC7A9	11136
ENSG00000021574.13	239.740913278753	0.0757812819126854	0.145347190089102	0.521381127947706	0.602101295491526	0.758984457811488	ENSG00000021574	SPAST	6683
ENSG00000021645.20	15.7771515739824	0.217424501826894	0.722160384273409	0.301075088805449	0.763357236468174	0.868678930650693	ENSG00000021645	NRXN3	9369
ENSG00000021762.20	8.4604370039304	0.176677705598574	0.47457443438732	0.372286606265815	0.709679469757653	0.834388842372049	ENSG00000021762	OSBPL5	114879
ENSG00000021776.11	342.338778101124	0.170962094572773	0.136937982902339	1.24846365449022	0.211861310558582	0.401237943985116	ENSG00000021776	AQR	9716
ENSG00000021826.17	1.26270231152706	-1.72921400172374	1.74335785961058	-0.991887002540029	0.321252650123927	NA	ENSG00000021826	CPS1	1373
ENSG00000021852.13	0	NA	NA	NA	NA	NA	ENSG00000021852	C8B	732
ENSG00000022267.19	42.6047075413881	0.858046574251041	0.382128020036816	2.24544270312439	0.0247397266144507	0.0988338744773005	ENSG00000022267	FHL1	2273
ENSG00000022277.13	645.483149222532	-0.390350288953269	0.161871265866307	-2.41148598464454	0.0158876624676616	0.0738461377016727	ENSG00000022277	RTF2	51507
ENSG00000022355.18	0.786227587184098	-1.17313417643416	1.80480893077381	-0.650004638403012	0.515689225464314	NA	ENSG00000022355	GABRA1	2554
ENSG00000022556.16	2522.35476893892	-0.122981974377867	0.093685501381339	-1.31271085242186	0.189280399318141	0.372776660707618	ENSG00000022556	NLRP2	55655
ENSG00000022567.10	97.4901180749952	0.294164771121439	0.190042674204723	1.54788798017308	0.121649269049241	0.283396486578037	ENSG00000022567	SLC45A4	57210
ENSG00000022840.17	809.71687862244	-0.112928776634426	0.157083482208268	-0.718909302536981	0.472196804354821	0.659141972919909	ENSG00000022840	RNF10	9921
ENSG00000022976.16	80.2271442268584	0.199476585234415	0.190330046611212	1.04805619914488	0.294612715018994	0.493842398438439	ENSG00000022976	ZNF839	55778
ENSG00000023041.12	187.916725610872	-0.0220768488645676	0.129389861700175	-0.170622710114063	0.864520439686961	0.929261324297226	ENSG00000023041	ZDHHC6	64429
ENSG00000023171.19	18.9704684912493	1.63664294141824	0.542843715679618	3.01494314872785	0.00257027428292326	0.0197816508461794	ENSG00000023171	GRAMD1B	57476
ENSG00000023191.17	321.128795311844	-0.357626355028916	0.159050338947038	-2.24851048665795	0.0245436571651029	0.09840210263222	ENSG00000023191	RNH1	6050
ENSG00000023228.14	394.025124549194	-0.184573278969538	0.126970935093108	-1.45366558759444	0.146039043305352	0.3174046774542	ENSG00000023228	NDUFS1	4719
ENSG00000023287.13	313.536578268782	-0.3912584896481	0.327527126589027	-1.19458346465159	0.232249812841108	0.425898830886083	ENSG00000023287	RB1CC1	9821
ENSG00000023318.8	315.206570479881	-0.285152993500349	0.175399272046378	-1.62573647070183	0.104005728081903	0.256386688698658	ENSG00000023318	ERP44	23071
ENSG00000023330.15	287.063211280165	-0.717786681214418	0.169311359318365	-4.23944786755109	2.24070220984147e-05	0.000474023764291083	ENSG00000023330	ALAS1	211
ENSG00000023445.16	168.311071027878	1.23993434659315	0.239689627679954	5.17308303490201	2.3026262246127e-07	9.56349810315041e-06	ENSG00000023445	BIRC3	330
ENSG00000023516.9	78.51236241014	-0.118522286009817	0.326321537224738	-0.363207059570177	0.716450214440795	0.838029644770142	ENSG00000023516	AKAP11	11215
ENSG00000023572.10	383.326926802652	0.135499200415167	0.122594529488078	1.10526302422282	0.269045634890605	0.468189414579364	ENSG00000023572	GLRX2	51022
ENSG00000023608.5	122.760561024625	0.2898982579275	0.198414234575031	1.46107590792774	0.143994611021884	0.314608418839314	ENSG00000023608	SNAPC1	6617
ENSG00000023697.13	53.4952693144213	0.911466383214957	0.560543916783535	1.62603920214683	0.103941316135588	0.256335913048407	ENSG00000023697	DERA	51071
ENSG00000023734.11	1381.62498237202	-0.0460721195013677	0.141315419237724	-0.326023301278003	0.744406725603712	0.856750676394364	ENSG00000023734	STRAP	11171
ENSG00000023839.12	160.894112386677	-0.22403114331203	0.298211614567759	-0.75124888625398	0.452502884306866	0.643173428917928	ENSG00000023839	ABCC2	1244
ENSG00000023892.11	54.0034800619115	0.69939558214963	0.305524476761461	2.28916383251246	0.0220698351422131	0.0916593261465927	ENSG00000023892	DEF6	50619
ENSG00000023902.14	7.45803344051071	0.976072579870569	0.597008618085505	1.63493884393269	0.102061868504113	0.253487654005958	ENSG00000023902	PLEKHO1	51177
ENSG00000023909.10	428.75336330215	0.388225301565357	0.247361113188956	1.56946779774878	0.116538977235045	0.275637531940732	ENSG00000023909	GCLM	2730
ENSG00000024048.11	340.454489535566	-0.262997025117532	0.151133245769662	-1.74016659126317	0.0818297700803693	0.219866023914807	ENSG00000024048	UBR2	23304
ENSG00000024422.12	9.15310359227917	0.591794517059222	0.49445121483366	1.19687139864407	0.231356683688378	0.424571327804375	ENSG00000024422	EHD2	30846
ENSG00000024526.17	260.28312495708	0.747348846633335	0.187028740519202	3.99590375553325	6.44479147319554e-05	0.00113096112914412	ENSG00000024526	DEPDC1	55635
ENSG00000024862.18	221.737664389091	-0.365826281187974	0.292251568919032	-1.25175129954333	0.210660500872209	0.399860370724134	ENSG00000024862	CCDC28A	25901
ENSG00000025039.15	13.2002094911044	0.490995137582316	0.459476829894137	1.06859607631453	0.285251717334471	0.484491643255137	ENSG00000025039	RRAGD	58528
ENSG00000025156.13	89.8736248740248	0.405155554209704	0.248425896321382	1.63089098282075	0.10291332476186	0.254694744355401	ENSG00000025156	HSF2	3298
ENSG00000025293.17	381.358092121231	0.679029234961707	0.131152242065146	5.17741232837194	2.24984610970317e-07	9.47124813631752e-06	ENSG00000025293	PHF20	51230
ENSG00000025423.11	6.52715635337399	-0.0149566146636155	0.574122864568089	-0.0260512437087265	0.979216465732524	0.98859412221266	ENSG00000025423	HSD17B6	8630
ENSG00000025434.19	78.9625351662746	0.0902993880555256	0.225797756166246	0.399912689960663	0.689220825263091	0.820329720391412	ENSG00000025434	NR1H3	10062
ENSG00000025708.14	48.4410955997616	0.837167673581341	0.357457930590451	2.34200335742587	0.0191805423800072	0.0838396878596482	ENSG00000025708	TYMP	1890
ENSG00000025770.19	224.537181380424	-0.282955597613842	0.216935706481861	-1.30432929738794	0.192121330277555	0.376352605923162	ENSG00000025770	NCAPH2	29781
ENSG00000025772.8	509.581591847275	0.318550421382551	0.164943314512483	1.93127209989735	0.0534494117820608	0.167269694880444	ENSG00000025772	TOMM34	10953
ENSG00000025796.14	803.664078953332	-0.478174049196588	0.266061436914403	-1.79723170235462	0.0722988436094387	0.202769727941071	ENSG00000025796	SEC63	11231
ENSG00000025800.14	1005.75358247594	-0.518279735582885	0.155508719255535	-3.33280177512901	0.000859761741873294	0.00867716094271961	ENSG00000025800	KPNA6	23633
ENSG00000026025.16	24.8236722551772	1.526471477359	0.658802001586982	2.31704134729691	0.0205014795313313	0.0873314297862653	ENSG00000026025	VIM	7431
ENSG00000026036.22	0.519027034233942	-1.94545321068058	2.37863828948109	-0.817885266239865	0.413422704159515	NA	ENSG00000026036	RTEL1-TNFRSF6B	NA
ENSG00000026103.22	2.25444688593284	2.17107919602512	1.43418839477505	1.51380334963989	0.130075722818273	NA	ENSG00000026103	FAS	355
ENSG00000026297.17	70.8470262917638	-0.100804614715375	0.221165280993315	-0.455788604172558	0.648541999596239	0.79197502043559	ENSG00000026297	RNASET2	8635
ENSG00000026508.20	169.059360045237	-0.167632994389039	0.247504316888331	-0.677293214504502	0.498219935273323	0.681440153511102	ENSG00000026508	CD44	960
ENSG00000026559.14	24.4001612062133	0.703884663774117	0.428527706668019	1.64256511964445	0.100472942501505	0.250832450483856	ENSG00000026559	KCNG1	3755
ENSG00000026652.15	5.00419189597393	1.25076181921125	0.876094435316706	1.42765639044278	0.153390784114061	NA	ENSG00000026652	AGPAT4	56895
ENSG00000026751.17	0.271456338262407	-2.58496798036363	7.21830154925258	-0.358113049548518	0.720258713688165	NA	ENSG00000026751	SLAMF7	57823
ENSG00000026950.17	4.69960303073981	-0.561327278490175	0.7794886800389	-0.720122424949342	0.471449621530762	NA	ENSG00000026950	BTN3A1	11119
ENSG00000027001.10	88.89972502666	0.263617169677514	0.254454497763704	1.03600907822159	0.300197907300859	0.499997709385193	ENSG00000027001	MIPEP	4285
ENSG00000027075.16	364.073304264383	-0.713207040164948	0.175517658248815	-4.06344892748	4.83529058638981e-05	0.000890730108755657	ENSG00000027075	PRKCH	5583
ENSG00000027644.5	0	NA	NA	NA	NA	NA	ENSG00000027644	INSRR	3645
ENSG00000027697.15	83.1323117052388	0.649960973856948	0.487477235819756	1.33331553988148	0.182428276131708	0.364304795299629	ENSG00000027697	IFNGR1	3459
ENSG00000027847.14	148.342843118452	-0.13773909257482	0.170726524581507	-0.80678203291757	0.419792072336328	0.616300941774048	ENSG00000027847	B4GALT7	11285
ENSG00000027869.12	8.87227747921294	-1.55691573921095	0.682967994329803	-2.27963206495313	0.0226295195544211	0.0932707320975162	ENSG00000027869	SH2D2A	9047
ENSG00000028116.18	139.711860477246	0.153956790630426	0.262311116814257	0.586924383915619	0.557254492442987	0.726549269474124	ENSG00000028116	VRK2	7444
ENSG00000028137.19	1139.36031961751	-1.96159933346758	0.319309582265558	-6.143252324436	8.08486964061882e-10	7.34961519141762e-08	ENSG00000028137	TNFRSF1B	7133
ENSG00000028203.18	249.491072557029	-0.782063080221247	0.237263240665174	-3.29618308351817	0.000980081221203055	0.00959057638064924	ENSG00000028203	VEZT	55591
ENSG00000028277.21	9.80248632546159	-0.979600153115485	0.505776474540625	-1.93682427401396	0.0527668276189018	0.165913038561142	ENSG00000028277	POU2F2	5452
ENSG00000028310.18	395.662378100116	-0.563555267009378	0.20911692451999	-2.6949290130532	0.00704036283885651	0.0414848998654086	ENSG00000028310	BRD9	65980
ENSG00000028528.15	423.18512073989	0.375047581831871	0.24467132471247	1.53286284068072	0.125309653275518	0.288972353003929	ENSG00000028528	SNX1	6642
ENSG00000028839.10	106.318367295416	0.181558356827976	0.379470326481521	0.478452053185291	0.63232849249861	0.780036713259547	ENSG00000028839	TBPL1	9519
ENSG00000029153.14	44.6433776008527	0.470713984840646	0.285590858015849	1.64821096904483	0.099309386700221	0.248851049038474	ENSG00000029153	BMAL2	56938
ENSG00000029363.17	889.932188465071	-0.550048444337677	0.167104542673289	-3.29164267791986	0.000996040776069621	0.00970888231219378	ENSG00000029363	BCLAF1	9774
ENSG00000029364.12	402.687522359028	-0.385062268191404	0.123657697879612	-3.11393689834242	0.00184608967132194	0.0153372151832674	ENSG00000029364	SLC39A9	55334
ENSG00000029534.21	71.2945930737222	0.553224528833438	0.236534693656205	2.33887266295713	0.0193420246850088	0.0841351247133963	ENSG00000029534	ANK1	286
ENSG00000029559.7	0.242042363202927	-0.660853919269432	7.23977019829287	-0.0912810629576697	0.927269264733414	NA	ENSG00000029559	IBSP	3381
ENSG00000029639.11	99.0422431829001	0.253091594846132	0.207663972696745	1.21875543243953	0.222937031669766	0.414393993524554	ENSG00000029639	TFB1M	51106
ENSG00000029725.17	378.333135428045	0.267243767895338	0.179217112857897	1.49117326818694	0.135916010045545	0.30290750506686	ENSG00000029725	RABEP1	9135
ENSG00000029993.15	585.782205035276	-1.25474638192497	0.140370304006178	-8.93883069363261	3.93309900660656e-19	2.34955843037521e-16	ENSG00000029993	HMGB3	3149
ENSG00000030066.13	215.158351450345	0.450839055519601	0.247810459543587	1.81928985705425	0.0688672200168553	0.19612696370294	ENSG00000030066	NUP160	23279
ENSG00000030110.13	66.2460315751603	0.0864853458546987	0.322139300023625	0.268471887311967	0.788336111490197	0.882424000658457	ENSG00000030110	BAK1	578
ENSG00000030304.14	0.144926653858143	0	7.26121436482488	0	1	NA	ENSG00000030304	MUSK	4593
ENSG00000030419.17	11.7438687277143	0.602988974133264	0.555219690816769	1.08603672403301	0.27746274502089	0.476397072859235	ENSG00000030419	IKZF2	22807
ENSG00000030582.18	742.329267417208	-0.562065844699717	0.241870569246983	-2.32382900676838	0.0201346604289701	0.0862071764312096	ENSG00000030582	GRN	2896
ENSG00000031003.10	72.4782729143484	0.0946988417544256	0.218058407647538	0.434282001671284	0.66408367206834	0.803523992595	ENSG00000031003	FAM13B	51306
ENSG00000031081.11	39.6856622245288	-0.628374941951321	0.352115523438852	-1.78457040409479	0.0743310255420129	0.206614168745553	ENSG00000031081	ARHGAP31	57514
ENSG00000031691.7	79.3477245559785	-0.494849283297103	0.371843888408518	-1.33079848485623	0.183255326638959	0.365420003504059	ENSG00000031691	CENPQ	55166
ENSG00000031698.13	1148.22593807411	-0.609184037087308	0.195293960849784	-3.11931835698636	0.00181269988626658	0.0151299534751925	ENSG00000031698	SARS1	6301
ENSG00000031823.14	135.822669748675	-0.593400406376074	0.270347207938792	-2.19495666665225	0.0281667063220035	0.107998755937831	ENSG00000031823	RANBP3	8498
ENSG00000032219.19	317.669668083532	-0.352217647570069	0.232133967524456	-1.51730335429244	0.129190111727506	0.293709668651968	ENSG00000032219	ARID4A	5926
ENSG00000032389.13	122.671153845491	0.260581769505021	0.245538944889796	1.06126451598942	0.288569706881621	0.487753566805434	ENSG00000032389	EIPR1	7260
ENSG00000032444.17	83.6256928270686	-0.439010421551291	0.27476708318317	-1.5977547836712	0.110097561232658	0.265097918321943	ENSG00000032444	PNPLA6	10908
ENSG00000032742.18	48.0188064479329	0.226838272512071	0.235610300690209	0.962768910559337	0.335663505874726	0.53703372711282	ENSG00000032742	IFT88	8100
ENSG00000033011.14	95.1943511037441	-0.0312324146262654	0.210278359281949	-0.148528905841365	0.881925375384017	0.937356920161205	ENSG00000033011	ALG1	56052
ENSG00000033030.15	447.640261977557	-0.33171807872641	0.140787463018962	-2.35616205884563	0.0184648601489626	0.0817970463861482	ENSG00000033030	ZCCHC8	55596
ENSG00000033050.9	170.220011310432	-0.149692920614598	0.157722499803084	-0.949090464591222	0.342574603689242	0.543595851255792	ENSG00000033050	ABCF2	10061
ENSG00000033100.16	111.491502640081	-0.466620692409491	0.22225004458361	-2.09953025334017	0.0357701838069745	0.127124219217088	ENSG00000033100	CHPF2	54480
ENSG00000033122.21	0.835447257571782	0	3.24442551421042	0	1	NA	ENSG00000033122	LRRC7	57554
ENSG00000033170.17	187.986011939877	0.445224814510957	0.251647877744398	1.76923731088715	0.0768542801230049	0.210556222787311	ENSG00000033170	FUT8	2530
ENSG00000033178.13	492.070863138741	-0.5521061360223	0.186379405548231	-2.96227007698781	0.00305379790111631	0.0223251134437669	ENSG00000033178	UBA6	55236
ENSG00000033327.13	1420.0184606932	-0.681881725313206	0.131977285350831	-5.16665972860846	2.38314548850277e-07	9.80215086992368e-06	ENSG00000033327	GAB2	9846
ENSG00000033627.17	190.397899784854	-0.551512637910338	0.219891531802606	-2.50811221964393	0.0121378112408451	0.0609563018480389	ENSG00000033627	ATP6V0A1	535
ENSG00000033800.14	350.070974899296	0.0949238895288917	0.187713640983405	0.505684557774273	0.613078110551243	0.766347638189053	ENSG00000033800	PIAS1	8554
ENSG00000033867.16	548.065349015408	0.424938343599754	0.175042899895822	2.42762399304776	0.0151980907617117	0.0716767100021328	ENSG00000033867	SLC4A7	9497
ENSG00000034053.15	0.0519842776329567	0	7.26121436482488	0	1	NA	ENSG00000034053	APBA2	321
ENSG00000034152.19	148.107582416402	0.128715204726964	0.39461273971588	0.326181067594622	0.744287364634254	0.856750676394364	ENSG00000034152	MAP2K3	5606
ENSG00000034239.11	0	NA	NA	NA	NA	NA	ENSG00000034239	CLXN	79645
ENSG00000034510.6	2435.09342458279	0.453830946283853	0.161078182332983	2.81745758308649	0.00484055079600938	0.0312369906049062	ENSG00000034510	TMSB10	9168
ENSG00000034533.12	24.6862181910294	0.48967842473505	0.345615917003393	1.41682833643985	0.156533122817627	0.332100122737549	ENSG00000034533	ASTE1	28990
ENSG00000034677.13	243.720125217318	-0.473089230473775	0.216292205344686	-2.18726897587388	0.0287228941392745	0.10932303002949	ENSG00000034677	RNF19A	25897
ENSG00000034693.15	52.9355144251123	-0.0515997925337524	0.259924978648762	-0.198518021630693	0.842639786108585	0.917614246244115	ENSG00000034693	PEX3	8504
ENSG00000034713.8	593.293428169335	0.0383200846900319	0.261293679898006	0.146655229873872	0.88340415779564	0.938303713449014	ENSG00000034713	GABARAPL2	11345
ENSG00000034971.17	0	NA	NA	NA	NA	NA	ENSG00000034971	MYOC	4653
ENSG00000035115.22	396.758955653013	-0.274305926483938	0.150899026732415	-1.81781110470883	0.0690930087906895	0.196457795847507	ENSG00000035115	SH3YL1	26751
ENSG00000035141.8	388.248424741711	-0.141078883221614	0.191521581872885	-0.736621334483596	0.46135265722627	0.65059229821308	ENSG00000035141	FAM136A	84908
ENSG00000035403.18	1301.57491861015	0.0924377892886532	0.118185244289929	0.7821432349193	0.434130400379372	0.628379586103522	ENSG00000035403	VCL	7414
ENSG00000035499.13	157.199854357459	-1.17818155111035	0.413030434372978	-2.8525296275054	0.00433727690670124	0.0289267085563887	ENSG00000035499	DEPDC1B	55789
ENSG00000035664.11	0.87231516038342	-1.99678876800788	2.55962299277063	-0.780110498166173	0.43532583764221	NA	ENSG00000035664	DAPK2	23604
ENSG00000035681.9	182.13305102367	0.258613623169159	0.189244147575357	1.36656074432198	0.171763028729579	0.350825007393776	ENSG00000035681	NSMAF	8439
ENSG00000035687.10	445.103563106843	-0.0599903060354727	0.182811440540874	-0.328154003152006	0.742795223981403	0.855602431810366	ENSG00000035687	ADSS2	159
ENSG00000035720.8	0	NA	NA	NA	NA	NA	ENSG00000035720	STAP1	26228
ENSG00000035862.12	1336.52137250558	0.133575628823607	0.153548578393281	0.869924229982008	0.384341813043058	0.583583641324759	ENSG00000035862	TIMP2	7077
ENSG00000035928.16	609.154133799834	-0.492776623089285	0.171640142303258	-2.87098703413235	0.00409192308486135	0.0277347526004063	ENSG00000035928	RFC1	5981
ENSG00000036054.13	171.972939349255	-0.502341435870427	0.162084436972227	-3.09925767861663	0.00194006207002483	0.0158468217529174	ENSG00000036054	TBC1D23	55773
ENSG00000036257.13	270.216912197415	0.53432122182215	0.215615845827418	2.47811666981948	0.0132077948951379	0.0649517001017268	ENSG00000036257	CUL3	8452
ENSG00000036448.10	0.0269384186903793	0	7.26121436482488	0	1	NA	ENSG00000036448	MYOM2	9172
ENSG00000036473.8	0	NA	NA	NA	NA	NA	ENSG00000036473	OTC	5009
ENSG00000036530.9	0.646117076406417	-1.86902263883805	2.19902875286365	-0.849930969026276	0.39536346650609	NA	ENSG00000036530	CYP46A1	10858
ENSG00000036549.13	349.299111912995	-0.181094404947448	0.0979921476238387	-1.84805016869937	0.0645950855796418	0.18815176349005	ENSG00000036549	ZZZ3	26009
ENSG00000036565.15	0.450736016900364	0	4.88838022868581	0	1	NA	ENSG00000036565	SLC18A1	6570
ENSG00000036672.16	4.51691547159968	0.535542633310961	0.728203876909677	0.735429527763126	0.462077944335958	NA	ENSG00000036672	USP2	9099
ENSG00000036828.17	0.0618863900040734	-1.230316843995	7.26121436482488	-0.169436788694045	0.865453088621103	NA	ENSG00000036828	CASR	846
ENSG00000037042.9	27.1755144705044	0.316655893764458	0.307468623490679	1.02988035061749	0.30306617575149	0.502811686389959	ENSG00000037042	TUBG2	27175
ENSG00000037241.7	161.202286745015	0.798603327756092	0.230271523995567	3.46809416075026	0.000524163590782437	0.00578331771887922	ENSG00000037241	RPL26L1	51121
ENSG00000037280.16	0.36337764037874	-0.268549213275643	5.0118463555194	-0.0535828902615694	0.957267488519906	NA	ENSG00000037280	FLT4	2324
ENSG00000037474.15	435.975782415059	0.5300362079742	0.442601748613151	1.19754657462384	0.231093585488932	0.424274700711057	ENSG00000037474	NSUN2	54888
ENSG00000037637.11	84.3150469376028	-0.290838973630497	0.219360906491735	-1.32584688074972	0.184890420875125	0.367612214690801	ENSG00000037637	FBXO42	54455
ENSG00000037749.13	130.127354221926	0.0316465501713486	0.161703935285016	0.195706740937189	0.844839707938219	0.918813535854786	ENSG00000037749	MFAP3	4238
ENSG00000037757.14	163.54471207267	0.00789537604137396	0.179471507423266	0.0439923648869428	0.964910489914607	0.981178738427393	ENSG00000037757	MRI1	84245
ENSG00000037897.17	144.152783011245	-0.338630930130552	0.237556810715311	-1.42547346510881	0.154020385097338	0.328603015484032	ENSG00000037897	METTL1	4234
ENSG00000037965.6	3.94269829187859	0.443038713922558	0.756848447777253	0.585373089188059	0.558296879469758	NA	ENSG00000037965	HOXC8	3224
ENSG00000038002.9	112.097994439872	0.151871760737041	0.165339158127821	0.918546837039241	0.358332649951193	0.56015988705766	ENSG00000038002	AGA	175
ENSG00000038210.14	82.0610079012738	0.534641809099985	0.257439953769462	2.07676314912159	0.037823424956901	0.13176752737693	ENSG00000038210	PI4K2B	55300
ENSG00000038219.13	507.509173191473	-0.264574188440448	0.215930699618984	-1.22527361281789	0.220472146978965	0.411213660994813	ENSG00000038219	BOD1L1	259282
ENSG00000038274.17	149.553400791671	0.0252911803175833	0.199218757101935	0.126951802558644	0.898978545779573	0.94698848407127	ENSG00000038274	MAT2B	27430
ENSG00000038295.8	0.564219877268597	-1.230316843995	7.26121436482488	-0.169436788694045	0.865453088621103	NA	ENSG00000038295	TLL1	7092
ENSG00000038358.15	0.539282435815597	-0.660655021506392	2.89493283446154	-0.228210828811603	0.819482343373018	NA	ENSG00000038358	EDC4	23644
ENSG00000038382.20	312.917322464082	0.0800737929617904	0.150908771714639	0.530610593751344	0.595688653020321	0.753621838658726	ENSG00000038382	TRIO	7204
ENSG00000038427.16	1.70022111091247	0.844320147316166	1.81433035964601	0.465361858069166	0.641672343647222	NA	ENSG00000038427	VCAN	1462
ENSG00000038532.16	48.49059993567	-0.0599224588806373	0.265956825390391	-0.225308971832848	0.821738920586387	0.904493081463988	ENSG00000038532	CLEC16A	23274
ENSG00000038945.15	0.267094854788353	0.693230485646977	6.26888229266767	0.110582788650826	0.911947196434756	NA	ENSG00000038945	MSR1	4481
ENSG00000039068.20	2238.68545157343	1.12659408081179	0.406603708504462	2.77074226635941	0.00559286768869745	0.034854706981972	ENSG00000039068	CDH1	999
ENSG00000039123.16	572.277941769381	-0.714789651495673	0.23891854937468	-2.99177126835269	0.00277363992962285	0.0208798906520837	ENSG00000039123	MTREX	23517
ENSG00000039139.11	2.00044064767548	-2.00640133541448	1.17444488806641	-1.70838270556721	0.0875653541285927	NA	ENSG00000039139	DNAH5	1767
ENSG00000039319.17	241.369869779432	0.0552367648089862	0.168285756493467	0.32823196662595	0.742736279632272	0.855602431810366	ENSG00000039319	ZFYVE16	9765
ENSG00000039523.20	63.8746323789542	0.252302418825522	0.324728377784546	0.776964491206008	0.437179720323844	0.630996895433497	ENSG00000039523	RIPOR1	79567
ENSG00000039537.14	0.029191835499054	0	7.26121436482488	0	1	NA	ENSG00000039537	C6	729
ENSG00000039560.14	1038.39227286225	-1.55887189901946	0.250566216694773	-6.22139696078181	4.92747716019273e-10	4.86733865941873e-08	ENSG00000039560	RAI14	26064
ENSG00000039600.11	0.219486920264965	-0.627053306720475	6.60790084029331	-0.094894478878506	0.924398641947255	NA	ENSG00000039600	SOX30	11063
ENSG00000039650.12	92.6406398614482	-0.0694336377961922	0.264878867302013	-0.262133549963518	0.79321848175115	0.88633881300153	ENSG00000039650	PNKP	11284
ENSG00000039987.7	0.287421349285708	-1.04102974690124	5.33058825529797	-0.195293595573918	0.845163110536972	NA	ENSG00000039987	BEST2	54831
ENSG00000040199.18	31.2757405039041	1.29874190258762	0.480333682498025	2.70383266864272	0.00685447970518801	0.0406954320405034	ENSG00000040199	PHLPP2	23035
ENSG00000040275.17	384.744583989865	0.310382772864892	0.230046432898029	1.34921793376589	0.177266976093558	0.357820834020514	ENSG00000040275	SPDL1	54908
ENSG00000040341.18	592.577413014692	0.0627360880315092	0.225148405448369	0.278643270453433	0.780518602286413	0.878188438941868	ENSG00000040341	STAU2	27067
ENSG00000040487.13	62.5270183184488	-0.69133824623206	0.231729688276505	-2.9833822820628	0.00285081676576807	0.0212498492730602	ENSG00000040487	SLC66A1	54896
ENSG00000040531.16	77.8392430724641	-0.0922781925157609	0.202699411382769	-0.455246474995956	0.648931928657927	0.792142750317573	ENSG00000040531	CTNS	1497
ENSG00000040608.14	87.0523131934938	0.477703459725664	0.328366590828045	1.45478703701566	0.145728227995808	0.317003748952213	ENSG00000040608	RTN4R	65078
ENSG00000040633.13	286.940977602091	-0.548824152924753	0.153533421781235	-3.57462333971006	0.000350732446882603	0.00420242459039375	ENSG00000040633	PHF23	79142
ENSG00000040731.10	0	NA	NA	NA	NA	NA	ENSG00000040731	CDH10	1008
ENSG00000040933.16	79.5485852762773	0.00518014367499746	0.232866811228287	0.0222450921523514	0.982252448142033	0.990280374791103	ENSG00000040933	INPP4A	3631
ENSG00000041353.10	2.82491489193705	0.981560041327517	1.04131379868311	0.942616954244569	0.345876864613355	NA	ENSG00000041353	RAB27B	5874
ENSG00000041357.16	1319.4337781343	-0.384143185508298	0.126639072059551	-3.03337018552739	0.00241838735185987	0.0188709009838235	ENSG00000041357	PSMA4	5685
ENSG00000041515.16	2.97220327937572	-0.571513559088891	0.850312225186363	-0.672122006670705	0.501506027695492	NA	ENSG00000041515	MYO16	23026
ENSG00000041802.11	440.20906552385	-0.202259676417485	0.135794390222842	-1.48945531612588	0.136367511525648	0.303590138791349	ENSG00000041802	LSG1	55341
ENSG00000041880.15	1.60510125642217	0.641889518707048	1.1752002811255	0.546195851903901	0.584931317214228	NA	ENSG00000041880	PARP3	10039
ENSG00000041982.16	0.257463236674666	0	7.26121436482488	0	1	NA	ENSG00000041982	TNC	3371
ENSG00000041988.15	109.119057381977	-0.259094865594571	0.225174541780451	-1.15064013696181	0.249880313479461	0.446545375014221	ENSG00000041988	THAP3	90326
ENSG00000042062.13	0.404172390356838	1.19478251316675	3.897363504109	0.306561733825209	0.759176983946849	NA	ENSG00000042062	RIPOR3	140876
ENSG00000042088.14	121.284014212153	0.0702801548863261	0.152206353853943	0.461742582400776	0.644265930499282	0.788459211180496	ENSG00000042088	TDP1	55775
ENSG00000042286.15	15.3274390799237	-0.417216238324676	0.405761933835586	-1.02822912534159	0.303842061059218	0.503526903036709	ENSG00000042286	AIFM2	84883
ENSG00000042304.13	0.672366214935304	2.17788676241019	2.60204179059723	0.836991461966611	0.402597367282767	NA	ENSG00000042304	C2orf83	NA
ENSG00000042317.17	11.6895802682024	0.0421810496289128	0.47963701966928	0.0879436905391446	0.929921431077311	0.963404439083729	ENSG00000042317	SPATA7	55812
ENSG00000042429.12	163.669446394127	-0.197495429895089	0.174339495479486	-1.13282093281225	0.25728945898719	0.454925477518575	ENSG00000042429	MED17	9440
ENSG00000042445.14	575.653853951629	0.0302861304546762	0.14724648604149	0.20568321369749	0.837038371733071	0.914449321121951	ENSG00000042445	RETSAT	54884
ENSG00000042493.16	149.789830854948	-0.643983548261415	0.279576107399608	-2.30342840899829	0.0212547508685752	0.0895970596929691	ENSG00000042493	CAPG	822
ENSG00000042753.12	1266.52660764437	-0.58034422240972	0.240787189743369	-2.41019558817997	0.0159439704957346	0.0739981908505331	ENSG00000042753	AP2S1	1175
ENSG00000042781.14	0.259965260879692	-1.1389945282774	7.25393177874746	-0.157017540696263	0.875231024098337	NA	ENSG00000042781	USH2A	7399
ENSG00000042813.8	0.0621911314481686	0	7.26121436482488	0	1	NA	ENSG00000042813	ZPBP	11055
ENSG00000042832.12	0.176467630608362	0	7.26121436482488	0	1	NA	ENSG00000042832	TG	7038
ENSG00000042980.13	0.263167098866515	0.101047785850355	5.39188371968092	0.0187407205169356	0.985047943676432	NA	ENSG00000042980	ADAM28	10863
ENSG00000043039.7	2.12688298246545	0.532942751589892	1.42495054480963	0.374007893488748	0.708398443523166	NA	ENSG00000043039	BARX2	8538
ENSG00000043093.15	170.177035324196	0.557763962258565	0.176692408008495	3.15669455493385	0.00159568398544401	0.013757976355598	ENSG00000043093	DCUN1D1	54165
ENSG00000043143.22	293.364909566127	-0.454194068188233	0.186757078389329	-2.43200457035092	0.015015517843389	0.0709757616221985	ENSG00000043143	JADE2	23338
ENSG00000043355.12	0.602494442847701	1.18930069128839	2.52903685280307	0.470258347548483	0.638170452198607	NA	ENSG00000043355	ZIC2	7546
ENSG00000043462.13	0.135722536925498	0	7.26121436482488	0	1	NA	ENSG00000043462	LCP2	3937
ENSG00000043514.17	124.023273231975	0.449793231088611	0.434815778837725	1.0344455122832	0.300927937007854	0.500789905040607	ENSG00000043514	TRIT1	54802
ENSG00000043591.6	2.45446204987941	-1.12851798770265	1.73130104384307	-0.651832326744061	0.514509345039555	NA	ENSG00000043591	ADRB1	153
ENSG00000044012.4	0	NA	NA	NA	NA	NA	ENSG00000044012	GUCA2B	2981
ENSG00000044090.12	20.8045081828713	0.483555290220842	0.386508872903795	1.25108457818303	0.210903621428548	0.400018916287874	ENSG00000044090	CUL7	9820
ENSG00000044115.21	1233.36778588654	0.106019247298237	0.133055564831833	0.796804308277019	0.425564692589651	0.621213529036208	ENSG00000044115	CTNNA1	1495
ENSG00000044446.12	113.763954311782	0.0953952796055426	0.161209577571989	0.591746973364182	0.554020036428313	0.723801719097614	ENSG00000044446	PHKA2	5256
ENSG00000044459.15	0.104281818224482	0	7.26121436482488	0	1	NA	ENSG00000044459	CNTLN	54875
ENSG00000044524.11	0.0297205706862187	0	7.26121436482488	0	1	NA	ENSG00000044524	EPHA3	2042
ENSG00000044574.9	5865.07351909725	-0.476229735809654	0.193093683067531	-2.46631442439834	0.0136511444589954	0.066516440463079	ENSG00000044574	HSPA5	3309
ENSG00000046604.14	985.260112320933	0.303173221100452	0.186301918800994	1.62732205364078	0.103668716430748	0.255999886735752	ENSG00000046604	DSG2	1829
ENSG00000046647.14	84.837749488895	0.0271689146495443	0.190538599564555	0.142590082595519	0.886613930384467	0.940279969285074	ENSG00000046647	GEMIN8	54960
ENSG00000046651.16	548.26142277544	-0.580879231472981	0.249069161899358	-2.33220053033983	0.0196901442971432	0.0850302444776806	ENSG00000046651	OFD1	8481
ENSG00000046653.15	0.20828469725532	1.6017757000893	7.23714673176745	0.22132696205513	0.824837857816014	NA	ENSG00000046653	GPM6B	2824
ENSG00000046774.10	1.60483820201387	0.56077012740733	1.23272801508319	0.454901746813538	0.649179926154007	NA	ENSG00000046774	MAGEC2	51438
ENSG00000046889.19	0.0400618307557704	0	7.26121436482488	0	1	NA	ENSG00000046889	PREX2	80243
ENSG00000047056.16	129.093986717037	-0.955327982556252	0.172394732770438	-5.54151491292006	2.99866032315355e-08	1.63557364147658e-06	ENSG00000047056	WDR37	22884
ENSG00000047188.16	126.827281623677	0.433647258861505	0.258692441188233	1.67630432829682	0.0936785975525763	0.239934260166817	ENSG00000047188	YTHDC2	64848
ENSG00000047230.15	63.2526420347121	0.366490339523441	0.261641215986299	1.40073626451359	0.16129295404021	0.338347593952775	ENSG00000047230	CTPS2	56474
ENSG00000047249.18	443.223627833534	-0.0672785409358116	0.151057260919835	-0.445384356409824	0.656042015388027	0.797802487760678	ENSG00000047249	ATP6V1H	51606
ENSG00000047315.17	569.014813489137	0.387757450648076	0.325087350314318	1.19277926462892	0.23295583291942	0.427006271767113	ENSG00000047315	POLR2B	5431
ENSG00000047346.13	80.2987709407611	-1.14375214323015	0.246919338045925	-4.63208816401987	3.61995928160772e-06	0.000100248099752249	ENSG00000047346	ATOSA	56204
ENSG00000047365.12	84.9647751942714	0.78105460954206	0.248377213832743	3.14463069091363	0.00166296614511652	0.0142111105521027	ENSG00000047365	ARAP2	116984
ENSG00000047410.14	1421.61667053847	-0.271353449884649	0.326772241839186	-0.830405448019021	0.406309586394049	0.6039469997348	ENSG00000047410	TPR	7175
ENSG00000047457.14	0.198382982799567	0	7.26121436482488	0	1	NA	ENSG00000047457	CP	1356
ENSG00000047578.13	36.8698527817263	0.768891324320193	0.316857799024427	2.42661322109644	0.0152404940585698	0.0718496798063728	ENSG00000047578	KATNIP	23247
ENSG00000047579.20	157.6112705659	0.261661017079295	0.162286993620765	1.61233510610683	0.106889037894205	0.260575783206918	ENSG00000047579	DTNBP1	84062
ENSG00000047597.7	32.5468986420743	1.02890500919947	0.363628490529003	2.82955003801444	0.00466135102546077	0.03052017151065	ENSG00000047597	XK	7504
ENSG00000047617.16	1.95753367836317	1.63960093802503	1.18096231043925	1.38836008865955	0.165027423230922	NA	ENSG00000047617	ANO2	57101
ENSG00000047621.12	79.546797029819	-0.393904356177117	0.298326605286966	-1.3203795745881	0.186708319615299	0.369615885998725	ENSG00000047621	C12orf4	57102
ENSG00000047634.15	31.5822982568259	0.145114742100099	0.478540694754936	0.303244308562752	0.761703684352261	0.86782060850051	ENSG00000047634	SCML1	6322
ENSG00000047644.19	285.907696818036	0.533137763483832	0.164762063083607	3.23580412569426	0.00121300590287046	0.0113560888444104	ENSG00000047644	WWC3	55841
ENSG00000047648.23	0.0932298136491552	0	7.26121436482488	0	1	NA	ENSG00000047648	ARHGAP6	395
ENSG00000047662.5	0.0854839421794815	0	7.26121436482488	0	1	NA	ENSG00000047662	FAM184B	27146
ENSG00000047849.22	748.185513625882	-0.0195255001925133	0.114286808557474	-0.170846490850202	0.864344472030267	0.929231416712631	ENSG00000047849	MAP4	4134
ENSG00000047932.14	851.131490357334	-0.390656298142947	0.128998362749474	-3.02838183226896	0.00245867212541913	0.0191221585947818	ENSG00000047932	GOPC	57120
ENSG00000047936.11	0.0261973741076554	0	7.26121436482488	0	1	NA	ENSG00000047936	ROS1	6098
ENSG00000048028.11	216.364407677899	0.476966193834518	0.225930029015473	2.11112350099265	0.0347616979354595	0.124595849848762	ENSG00000048028	USP28	57646
ENSG00000048052.23	1.8542628973548	1.32968976943389	1.63650877904039	0.812516123630931	0.416495538552027	NA	ENSG00000048052	HDAC9	9734
ENSG00000048140.18	35.5630769421866	0.201151331399795	0.304479657935786	0.660639639322692	0.508843441789519	0.690027129742678	ENSG00000048140	TSPAN17	26262
ENSG00000048162.21	443.333898873232	-0.241248654525041	0.1820783507576	-1.32497165929526	0.185180551354339	0.367926831919572	ENSG00000048162	NOP16	51491
ENSG00000048342.18	10.0240261377095	0.27075585862998	0.451145612466229	0.600151816061933	0.548405062414615	0.720232332259528	ENSG00000048342	CC2D2A	57545
ENSG00000048392.12	289.405455700775	0.278439309626427	0.199203178658001	1.39776539461984	0.162183529323862	0.339324056135328	ENSG00000048392	RRM2B	50484
ENSG00000048405.10	211.314029854509	-0.521568738641513	0.201200139716624	-2.59228815335867	0.00953398791598862	0.0515533958646885	ENSG00000048405	ZNF800	168850
ENSG00000048462.11	0	NA	NA	NA	NA	NA	ENSG00000048462	TNFRSF17	608
ENSG00000048471.14	40.4224398828197	-0.0816040588489473	0.252284156665062	-0.32346089396841	0.746346219109671	0.857802411244235	ENSG00000048471	SNX29	92017
ENSG00000048540.15	0.0242370198327537	0	7.26121436482488	0	1	NA	ENSG00000048540	LMO3	55885
ENSG00000048544.6	648.118392072098	-0.203847631579953	0.180059585120517	-1.13211208080656	0.257587316499876	0.455003222400865	ENSG00000048544	MRPS10	55173
ENSG00000048545.17	0.0156242840692569	0	7.26121436482488	0	1	NA	ENSG00000048545	GUCA1A	2978
ENSG00000048649.14	429.524016272952	0.220611031156578	0.192004481266791	1.14898896995034	0.250560528889071	0.447187627672982	ENSG00000048649	RSF1	51773
ENSG00000048707.15	140.78693753457	0.0892053369908023	0.191455849906413	0.465931634026369	0.641264436969678	0.786072147917198	ENSG00000048707	VPS13D	55187
ENSG00000048740.18	5.67511329725713	0.0368133245018297	0.752017090936362	0.0489527764003238	0.960956929759291	NA	ENSG00000048740	CELF2	10659
ENSG00000048828.17	3379.34956687567	-0.184853315072384	0.178681346847577	-1.03454176014283	0.300882964703521	0.500789905040607	ENSG00000048828	FAM120A	23196
ENSG00000048991.17	191.888057789125	0.247882933291972	0.147371519578375	1.68202739580318	0.0925635276749634	0.238001527911952	ENSG00000048991	R3HDM1	23518
ENSG00000049089.15	17.5854229877595	-1.37113636771638	0.385974472285719	-3.55240169018585	0.000381731631575113	0.00449654771653501	ENSG00000049089	COL9A2	1298
ENSG00000049130.16	22.1777160354194	2.20365140361633	0.650410416601901	3.38809365189661	0.000703802288032084	0.0074070467310088	ENSG00000049130	KITLG	4254
ENSG00000049167.16	69.2757191982421	0.163182849617284	0.21831679333286	0.747458988958697	0.454786549385348	0.645103715743915	ENSG00000049167	ERCC8	1161
ENSG00000049192.15	39.0338462626769	-1.22226249487621	0.309031600488124	-3.95513757475161	7.64906228441747e-05	0.00129322757894902	ENSG00000049192	ADAMTS6	11174
ENSG00000049239.13	49.6701786499564	0.4062647749406	0.225895414805859	1.7984640161455	0.072103506049585	0.202720413131341	ENSG00000049239	H6PD	9563
ENSG00000049245.13	430.077933945566	-0.274781318652311	0.175521881135664	-1.56551033338076	0.117463296374359	0.277188174860055	ENSG00000049245	VAMP3	9341
ENSG00000049246.15	33.743050441089	0.393243318986215	0.433280210970169	0.907595844512939	0.364091790616457	0.565358523738513	ENSG00000049246	PER3	8863
ENSG00000049247.14	3.05192116075027	-1.44079788571313	1.13647624715367	-1.2677765059513	0.204877774477292	NA	ENSG00000049247	UTS2	10911
ENSG00000049249.9	0.573568373611624	0.633887404061274	3.24500283555269	0.195342634871168	0.845124722110294	NA	ENSG00000049249	TNFRSF9	3604
ENSG00000049283.18	57.1135724236425	-0.190537302713179	0.23730518858126	-0.802920930015545	0.422020437806143	0.618072162297855	ENSG00000049283	EPN3	55040
ENSG00000049323.16	165.096656145695	0.166023162030211	0.2401179286767	0.691423430749931	0.489299483718309	0.67360165552598	ENSG00000049323	LTBP1	4052
ENSG00000049449.10	401.023222330308	-0.0308430315386008	0.297212681557855	-0.103774278328016	0.917348479158405	0.956381340566956	ENSG00000049449	RCN1	5954
ENSG00000049540.18	0.0755023446446887	0	7.26121436482488	0	1	NA	ENSG00000049540	ELN	2006
ENSG00000049541.11	127.812480672259	0.0789610049007326	0.219780706894556	0.359271776019064	0.719391786245126	0.840451663107199	ENSG00000049541	RFC2	5982
ENSG00000049618.24	662.577938301041	0.258181508274435	0.0983554165872703	2.62498515315983	0.00866527456116863	0.0481852257845126	ENSG00000049618	ARID1B	57492
ENSG00000049656.14	740.40562575553	0.09256974930002	0.137441610491254	0.673520551521118	0.500616178550413	0.683153481987919	ENSG00000049656	CLPTM1L	81037
ENSG00000049759.20	540.072954869755	-0.439869881777065	0.148529994352355	-2.96148857808188	0.00306155848845736	0.0223520977898081	ENSG00000049759	NEDD4L	23327
ENSG00000049768.17	0.150308253489536	0	7.26121436482488	0	1	NA	ENSG00000049768	FOXP3	50943
ENSG00000049769.14	2.05245558846823	2.1970248112706	1.59378211516566	1.37849759409694	0.168049710160968	NA	ENSG00000049769	PPP1R3F	89801
ENSG00000049860.14	1064.96783717827	1.06106872101403	0.442745612716124	2.39656518447391	0.0165495495548747	0.0760120475865253	ENSG00000049860	HEXB	3074
ENSG00000049883.15	103.645077487511	0.238813872598749	0.193600885338416	1.23353708936455	0.217375447895918	0.407436873428103	ENSG00000049883	PTCD2	79810
ENSG00000050030.16	0.200855156476801	0	7.26121436482488	0	1	NA	ENSG00000050030	NEXMIF	340533
ENSG00000050130.18	112.58953458422	0.371312803327164	0.329468337649428	1.12700603031014	0.259739931377886	0.457404732376097	ENSG00000050130	JKAMP	51528
ENSG00000050165.19	60.9420470358668	0.897181540416904	0.320954544081718	2.79535391213677	0.00518429266122656	0.0329801984964945	ENSG00000050165	DKK3	27122
ENSG00000050327.15	227.182091960516	-0.287514583328673	0.230645047857143	-1.24656733799354	0.212556184098139	0.402128989520608	ENSG00000050327	ARHGEF5	7984
ENSG00000050344.9	222.934044907732	0.0921398991560669	0.249311688796773	0.369577132948527	0.711697591858055	0.835720298923532	ENSG00000050344	NFE2L3	9603
ENSG00000050393.11	446.389222256767	-0.471348587423391	0.144711434802261	-3.25716200704843	0.00112532186245144	0.0107354849919797	ENSG00000050393	MCUR1	63933
ENSG00000050405.13	2055.11828497027	0.288974755916437	0.257290693843923	1.12314499836413	0.261375917650377	0.459238219457141	ENSG00000050405	LIMA1	51474
ENSG00000050426.16	90.8199801675754	0.316879472670052	0.225959077349094	1.40237549377355	0.160803147370782	0.337619327827023	ENSG00000050426	LETMD1	25875
ENSG00000050438.17	5.85276825900837	0.204127649396124	0.592403057683865	0.34457561747606	0.730413438829117	NA	ENSG00000050438	SLC4A8	9498
ENSG00000050555.19	0.100887110635084	0	7.26121436482488	0	1	NA	ENSG00000050555	LAMC3	10319
ENSG00000050628.20	16.1942120804311	0.736167473493132	1.4292469331221	0.51507367721617	0.606501536019551	0.762067426184159	ENSG00000050628	PTGER3	5733
ENSG00000050730.16	0.0959182293292651	0	7.26121436482488	0	1	NA	ENSG00000050730	TNIP3	79931
ENSG00000050748.18	134.224540733094	0.0347878310574324	0.387664801923808	0.0897368832166238	0.92849630559737	0.962723047666667	ENSG00000050748	MAPK9	5601
ENSG00000050767.18	0	NA	NA	NA	NA	NA	ENSG00000050767	COL23A1	91522
ENSG00000050820.17	168.76029822354	0.041244705682428	0.261162196434033	0.15792754941409	0.874513889181108	0.93447842757896	ENSG00000050820	BCAR1	9564
ENSG00000051009.11	44.3068865401875	0.0706673348488246	0.248207965720277	0.284710181011937	0.775866190015406	0.875685232005693	ENSG00000051009	FHIP1B	84067
ENSG00000051108.15	886.340344874233	-0.27979568172856	0.264670240312182	-1.05714825134302	0.290443932863856	0.489667939494299	ENSG00000051108	HERPUD1	9709
ENSG00000051128.19	40.5350556538407	0.395973371430702	0.34595639466242	1.14457595679678	0.252384856715346	0.449120606456775	ENSG00000051128	HOMER3	9454
ENSG00000051180.17	582.86893968263	0.138934133173393	0.166808764633672	0.832894683193088	0.404904128495379	0.602839104198259	ENSG00000051180	RAD51	5888
ENSG00000051341.15	56.897484845822	0.782465738189338	0.290990986217439	2.68896898959148	0.00716730770616012	0.0419765990540517	ENSG00000051341	POLQ	10721
ENSG00000051382.9	686.816769880559	0.0295527985962407	0.196821843054997	0.150149994215748	0.880646277355477	0.936802132572243	ENSG00000051382	PIK3CB	5291
ENSG00000051523.11	25.6590611603217	-0.534796127311151	0.464925390513561	-1.15028376213312	0.250027016513506	0.446743900037307	ENSG00000051523	CYBA	1535
ENSG00000051596.10	21.7352429131714	1.38087374648243	1.29988501121508	1.06230453814653	0.288097454873335	0.487152253859818	ENSG00000051596	THOC3	84321
ENSG00000051620.11	1018.12703410744	0.0250035748571136	0.102370354852938	0.244246245829986	0.807040112399014	0.895374428640019	ENSG00000051620	HEBP2	23593
ENSG00000051825.15	75.6355280519583	0.390359022262257	0.216887522985004	1.79982240052254	0.0718886857222834	0.202343182047576	ENSG00000051825	MPHOSPH9	10198
ENSG00000052126.15	432.937462752372	-0.137690092740301	0.196223503057635	-0.701700309059602	0.482866080242514	0.668325458521924	ENSG00000052126	PLEKHA5	54477
ENSG00000052344.16	558.838038245887	0.369251040719582	0.258677970988371	1.42745452698862	0.153448923472167	0.327884344657871	ENSG00000052344	PRSS8	5652
ENSG00000052723.12	156.2014126887	0.0635370441644601	0.183255420306233	0.346713041602182	0.728806911512694	0.846217568731266	ENSG00000052723	SIKE1	80143
ENSG00000052749.14	144.221016989946	-0.797549000623241	0.310425492731931	-2.56921232081918	0.0101929984187248	0.0540167086900657	ENSG00000052749	RRP12	23223
ENSG00000052795.13	183.42181366205	1.28504656522866	0.198648266262872	6.46895434530573	9.86834034574858e-11	1.13622109548705e-08	ENSG00000052795	FNIP2	57600
ENSG00000052802.13	1882.75022061809	-0.0823155576396559	0.189870081993906	-0.433536220004888	0.664625258655072	0.803953397056846	ENSG00000052802	MSMO1	6307
ENSG00000052841.15	225.715098557363	0.356436292927875	0.171113120970723	2.08304477707972	0.037247142266248	0.130557529960906	ENSG00000052841	TTC17	55761
ENSG00000052850.8	0	NA	NA	NA	NA	NA	ENSG00000052850	ALX4	60529
ENSG00000053108.17	0.117846713510243	0.693225831564213	7.26121436482488	0.0954696827189637	0.923941769929699	NA	ENSG00000053108	FSTL4	23105
ENSG00000053254.16	433.713909260619	0.50110682675018	0.219834972819444	2.27946818617324	0.0226392490424023	0.0932707320975162	ENSG00000053254	FOXN3	1112
ENSG00000053328.9	0	NA	NA	NA	NA	NA	ENSG00000053328	METTL24	728464
ENSG00000053371.13	309.157594508297	-0.190992171079477	0.171742455696026	-1.11208478011705	0.266101700007151	0.464936744650377	ENSG00000053371	AKR7A2	8574
ENSG00000053372.5	393.51951247843	-0.248532899276008	0.16400123230111	-1.51543312076885	0.129662755084427	0.294250951977956	ENSG00000053372	MRTO4	51154
ENSG00000053438.11	0.0347831889844039	0	7.26121436482488	0	1	NA	ENSG00000053438	NNAT	4826
ENSG00000053501.13	24.9853660069416	-0.621285448334977	0.361279269317566	-1.71968197762508	0.0854902655808931	0.226643149136159	ENSG00000053501	USE1	55850
ENSG00000053524.13	2.39318445270595	1.32031485298104	1.25898242237752	1.04871587522858	0.294308905494781	NA	ENSG00000053524	MCF2L2	23101
ENSG00000053702.15	0	NA	NA	NA	NA	NA	ENSG00000053702	NRIP2	83714
ENSG00000053747.17	7.53090845782917	-1.76231301887098	0.648715612339837	-2.71661878540974	0.00659525238572861	0.0395251386586652	ENSG00000053747	LAMA3	3909
ENSG00000053770.12	103.677382583145	0.56866872700612	0.20590425692764	2.76181141415626	0.00574816696610967	0.0355400466189481	ENSG00000053770	AP5M1	55745
ENSG00000053900.11	150.38443797875	0.402763082373761	0.212877544581234	1.89199421275768	0.0584917518860382	0.176643964229742	ENSG00000053900	ANAPC4	29945
ENSG00000053918.18	2.14264319286223	-2.3767262242264	1.68973205595048	-1.40656988535942	0.159554968121792	NA	ENSG00000053918	KCNQ1	3784
ENSG00000054116.12	345.006915102571	0.0205849361177901	0.170318243630454	0.120861604012627	0.903800654726613	0.950073672996929	ENSG00000054116	TRAPPC3	27095
ENSG00000054118.15	1306.44920456631	-0.144093395074912	0.148064192481245	-0.973181919680982	0.330462895169509	0.531959479133173	ENSG00000054118	THRAP3	9967
ENSG00000054148.18	202.95736324661	0.176740359598633	0.288549580633536	0.612512966439197	0.54019842180208	0.714474349130953	ENSG00000054148	PHPT1	29085
ENSG00000054179.12	5.60362620409063	1.46804330697765	1.3081956392662	1.12218942099602	0.26178190969186	NA	ENSG00000054179	ENTPD2	954
ENSG00000054219.11	0.35897989064914	-0.262046968984843	4.54502814700884	-0.0576557417267703	0.954022848001032	NA	ENSG00000054219	LY75	4065
ENSG00000054267.22	799.356867127086	-0.522590143409155	0.208047366595132	-2.51188059700912	0.012008971336871	0.0605273384576323	ENSG00000054267	ARID4B	51742
ENSG00000054277.14	1558.59622403938	0.0248595864048383	0.139514573912565	0.178186304897566	0.858576664720748	0.926657933874664	ENSG00000054277	OPN3	23596
ENSG00000054282.16	980.577257821592	0.319260583752336	0.142746240853833	2.23656035943705	0.0253150881884556	0.100245511781621	ENSG00000054282	SDCCAG8	10806
ENSG00000054356.14	0.733259867865453	0	2.34167042190293	0	1	NA	ENSG00000054356	PTPRN	5798
ENSG00000054392.13	55.5169318978537	0.598429494529668	0.280363831593854	2.1344746614698	0.0328039456575385	0.119870894295591	ENSG00000054392	HHAT	55733
ENSG00000054523.19	414.989674844147	0.391771652552503	0.151026303398087	2.59406238342364	0.00948492751297549	0.0514115037827338	ENSG00000054523	KIF1B	23095
ENSG00000054598.9	259.026203217744	0.731142111085739	0.203494946237914	3.59292515417523	0.000326986532477306	0.00397485082357345	ENSG00000054598	FOXC1	2296
ENSG00000054611.14	132.669212692309	-0.555707816176663	0.24171093121659	-2.29905951451865	0.0215015600404623	0.0902432488148544	ENSG00000054611	TBC1D22A	25771
ENSG00000054654.19	725.254326588976	-0.87492332425475	0.353816411858764	-2.47281724343528	0.0134052675632525	0.0656199683365215	ENSG00000054654	SYNE2	23224
ENSG00000054690.14	65.3659885222516	-0.360311193811162	0.208206113977223	-1.7305504959887	0.0835319675498615	0.223278870565862	ENSG00000054690	PLEKHH1	57475
ENSG00000054793.14	207.071652442203	0.108976770467635	0.181645682973572	0.599941428189575	0.54854527132258	0.720232332259528	ENSG00000054793	ATP9A	10079
ENSG00000054796.13	0	NA	NA	NA	NA	NA	ENSG00000054796	SPO11	23626
ENSG00000054803.4	0.0271782393286216	0	7.26121436482488	0	1	NA	ENSG00000054803	CBLN4	140689
ENSG00000054938.16	0.116374238797676	0.693225831564213	7.26121436482488	0.0954696827189638	0.923941769929699	NA	ENSG00000054938	CHRDL2	25884
ENSG00000054965.11	37.5753855714459	-0.186101137214484	0.34071036082013	-0.546215080652425	0.58491810099348	0.745181027415782	ENSG00000054965	FAM168A	23201
ENSG00000054967.13	49.64062341876	-1.57362004563345	0.336991947570043	-4.66960726207374	3.01776102054887e-06	8.62364738104455e-05	ENSG00000054967	RELT	84957
ENSG00000054983.17	42.0492306134413	1.00753467510454	0.272700032476088	3.69466283504341	0.000220178756037414	0.00289532756235782	ENSG00000054983	GALC	2581
ENSG00000055044.11	1035.57142004666	-0.216779501304956	0.157614943914946	-1.37537403446933	0.169015514658291	0.347764782704079	ENSG00000055044	NOP58	51602
ENSG00000055070.17	372.07464258227	-0.417378744591821	0.166748416573888	-2.50304472550644	0.0123129982934185	0.0616879247567632	ENSG00000055070	SZRD1	26099
ENSG00000055118.17	6.78513672951449	0.11071644377378	0.705440459483647	0.15694654635321	0.875286975705801	0.934588059428826	ENSG00000055118	KCNH2	3757
ENSG00000055130.17	368.207449968016	-0.0771808975815629	0.104829692165519	-0.736250350327264	0.461578355520505	0.650691141701847	ENSG00000055130	CUL1	8454
ENSG00000055147.19	181.934075006406	0.206437371256295	0.150018663106053	1.37607792911978	0.168797507831466	0.347597625696937	ENSG00000055147	FAM114A2	10827
ENSG00000055163.20	93.0345569190142	0.259448432843793	0.157138956273937	1.65107646757881	0.0987229617721823	0.247993503290354	ENSG00000055163	CYFIP2	26999
ENSG00000055208.19	222.667762905846	0.497822508534514	0.363278076210137	1.37036210312497	0.170573895787754	0.34924914683489	ENSG00000055208	TAB2	23118
ENSG00000055211.14	393.545862082303	-0.275102182454879	0.159954016222778	-1.71988293230303	0.0854537235838065	0.22659415818196	ENSG00000055211	GINM1	116254
ENSG00000055332.19	314.888439584982	0.130035499782499	0.148746343761967	0.874209721689627	0.382004052693937	0.581159451982227	ENSG00000055332	EIF2AK2	5610
ENSG00000055483.19	279.030107194799	-0.508811758913296	0.187435349355625	-2.7145987171711	0.00663561204920852	0.0396965918728283	ENSG00000055483	USP36	57602
ENSG00000055609.21	715.112956567546	-0.848574154585189	0.232701456580921	-3.64662158567152	0.000265710780209984	0.0034048434501882	ENSG00000055609	KMT2C	58508
ENSG00000055732.13	7.25311893197803	1.50937905662613	0.783959395306336	1.92532810457145	0.0541883237620903	0.168716143619127	ENSG00000055732	MCOLN3	55283
ENSG00000055813.6	0	NA	NA	NA	NA	NA	ENSG00000055813	CCDC85A	114800
ENSG00000055917.16	566.239684868629	-0.132788965747064	0.148003344514348	-0.897202466490146	0.369610889319266	0.569853148733078	ENSG00000055917	PUM2	23369
ENSG00000055950.16	400.324243059543	-0.226810733110686	0.160998929780516	-1.40877168202229	0.158902691134407	0.335312743529206	ENSG00000055950	MRPL43	84545
ENSG00000055955.17	0.115398338022804	0	7.26121436482488	0	1	NA	ENSG00000055955	ITIH4	3700
ENSG00000055957.11	0.0701672776837352	0	7.26121436482488	0	1	NA	ENSG00000055957	ITIH1	3697
ENSG00000056050.7	184.43459454098	0.833755212136204	0.209904482834107	3.97206958555117	7.12508983029349e-05	0.00123288623339354	ENSG00000056050	HPF1	54969
ENSG00000056097.16	498.945623236094	-0.482971690525813	0.333023114262857	-1.450264770945	0.146984699065825	0.318677938433592	ENSG00000056097	ZFR	51663
ENSG00000056277.16	13.1279202630571	0.0169481180397408	0.529416170273951	0.0320128454538342	0.97446180695768	0.986159920330141	ENSG00000056277	ZNF280C	55609
ENSG00000056291.19	112.703777514949	0.258660884794168	0.189102558827233	1.36783386961191	0.171364083362588	0.350409523355122	ENSG00000056291	NPFFR2	10886
ENSG00000056487.16	0.547083059313087	-1.23033912241028	4.06345986867644	-0.302781167323557	0.762056636447217	NA	ENSG00000056487	PHF21B	112885
ENSG00000056558.11	0.546600950258478	0.57984155239796	2.9140122023827	0.19898391363078	0.842275328037726	NA	ENSG00000056558	TRAF1	7185
ENSG00000056586.16	568.074341523562	-0.0168420876483394	0.102269562461527	-0.164683286434077	0.869193272846401	0.931888693945654	ENSG00000056586	RC3H2	54542
ENSG00000056736.10	0.94737155693867	-0.279295881165662	1.64168791156443	-0.170127269134551	0.864910048445577	NA	ENSG00000056736	IL17RB	55540
ENSG00000056972.20	109.329379681804	0.00467335439048645	0.216125148253716	0.0216233715893176	0.982748390056638	0.990563913607727	ENSG00000056972	TRAF3IP2	10758
ENSG00000056998.20	134.506018623869	0.226165518666179	0.242189525900153	0.933836910682173	0.350388026494074	0.551797362838082	ENSG00000056998	GYG2	8908
ENSG00000057019.16	148.697915556274	0.346265506865378	0.164926049031257	2.09951980841883	0.0357711035341826	0.127124219217088	ENSG00000057019	DCBLD2	131566
ENSG00000057149.16	0	NA	NA	NA	NA	NA	ENSG00000057149	SERPINB3	6317
ENSG00000057252.13	260.899800438346	0.737017277649126	0.136827414964231	5.38647374023541	7.18534215660104e-08	3.53490656292393e-06	ENSG00000057252	SOAT1	6646
ENSG00000057294.16	526.506811204048	0.281131276107855	0.141468321955197	1.98723835995517	0.0468959887853879	0.152966765291911	ENSG00000057294	PKP2	5318
ENSG00000057468.7	0.103720569726589	0.663179007325752	7.25904372464677	0.091359004365003	0.927207335252741	NA	ENSG00000057468	MSH4	4438
ENSG00000057593.14	0.428359508110249	-1.99734430221787	7.24466721378036	-0.275698557749987	0.782779603464474	NA	ENSG00000057593	F7	2155
ENSG00000057608.17	1467.26296288598	-0.0925765770906787	0.145571837270648	-0.635951148425502	0.524808263285741	0.702227222756524	ENSG00000057608	GDI2	2665
ENSG00000057657.17	2.78993564687897	0.12615635487451	1.38077263668594	0.0913664940357624	0.927201384248944	NA	ENSG00000057657	PRDM1	639
ENSG00000057663.16	216.170799926153	-0.438099248240172	0.124987113650076	-3.50515533518687	0.000456340945704691	0.00518550467741426	ENSG00000057663	ATG5	9474
ENSG00000057704.13	46.1887769986297	1.19094798731089	0.269351779604793	4.42153376175316	9.80027473347345e-06	0.000235977824436515	ENSG00000057704	TMCC3	57458
ENSG00000057757.10	264.789163804094	-0.35397903738604	0.139819345310612	-2.53168856283562	0.0113514764570788	0.0583384974002676	ENSG00000057757	PITHD1	57095
ENSG00000057935.14	277.15796541514	0.289160307970713	0.199788588393671	1.44733145319061	0.147804113890765	0.319746859551778	ENSG00000057935	MTA3	57504
ENSG00000058056.10	4.43858545893981	1.20818491598889	0.79615050060755	1.51753332449947	0.129132086422551	NA	ENSG00000058056	USP13	8975
ENSG00000058063.16	123.04167129887	0.759968608077781	0.196407970928737	3.86933689342742	0.000109131760104067	0.00169647822863138	ENSG00000058063	ATP11B	23200
ENSG00000058085.15	321.580561299116	0.487438314060406	0.176856757200904	2.75611925591675	0.00584916665865693	0.0360578848810079	ENSG00000058085	LAMC2	3918
ENSG00000058091.17	134.561925998292	1.02132077683141	0.182426765547689	5.59852483140378	2.16183441128921e-08	1.22715894523181e-06	ENSG00000058091	CDK14	5218
ENSG00000058262.10	843.919534634634	-1.15800328672341	0.212331120870449	-5.45376147394778	4.93153427590987e-08	2.54592993791314e-06	ENSG00000058262	SEC61A1	29927
ENSG00000058272.19	1097.11348449036	-0.326543690480352	0.119781480436121	-2.72616175131092	0.00640755893223671	0.0387200514474516	ENSG00000058272	PPP1R12A	4659
ENSG00000058335.16	19.6614323683821	-0.674211925194099	0.332614589293102	-2.02700647204618	0.0426617507947106	0.143406032983944	ENSG00000058335	RASGRF1	5923
ENSG00000058404.20	0.172085209318016	0	7.26121436482488	0	1	NA	ENSG00000058404	CAMK2B	816
ENSG00000058453.17	13.2522967631404	0.452782197248865	0.417567161320429	1.08433382504764	0.278216812977432	0.477002858931514	ENSG00000058453	CROCC	9696
ENSG00000058600.16	169.148848627306	-0.401325624306315	0.15838690062428	-2.53383090851891	0.0112823159242592	0.058125935634428	ENSG00000058600	POLR3E	55718
ENSG00000058668.15	1837.2883047594	-0.742282119310359	0.164800111144417	-4.50413603580573	6.66435080926018e-06	0.000168557017947921	ENSG00000058668	ATP2B4	493
ENSG00000058673.17	0.15690942006955	-2.31778598434893	7.23145645639239	-0.320514407896361	0.748578410072716	NA	ENSG00000058673	ZC3H11A	9877
ENSG00000058729.11	113.477975101415	0.201955023132454	0.213319269427194	0.94672658346686	0.343778120746572	0.544669932402847	ENSG00000058729	RIOK2	55781
ENSG00000058799.15	214.981774939067	0.211717879930837	0.17576379036472	1.20455913866849	0.228373538989349	0.420494546502485	ENSG00000058799	YIPF1	54432
ENSG00000058804.12	694.537115353823	0.187380779511143	0.124976250953063	1.49933109756602	0.13378775874901	0.300233943985956	ENSG00000058804	NDC1	55706
ENSG00000058866.15	0.249750331735012	0	7.26121436482488	0	1	NA	ENSG00000058866	DGKG	1608
ENSG00000059122.17	28.9889912275742	0.0708701294469287	0.337604241298883	0.209920731961975	0.833729540965965	0.912505417153903	ENSG00000059122	FLYWCH1	84256
ENSG00000059145.19	101.460900061488	-0.442118253828497	0.192059845745942	-2.30198171883015	0.021336203146386	0.0897895566827952	ENSG00000059145	UNKL	64718
ENSG00000059377.18	0.0404467069975165	0	7.26121436482488	0	1	NA	ENSG00000059377	TBXAS1	6916
ENSG00000059378.13	5.27882745765589	-0.205043982436111	0.741721017552949	-0.276443538181758	0.782207420409601	NA	ENSG00000059378	PARP12	64761
ENSG00000059573.9	115.338880922821	0.175859847943429	0.345256607265519	0.509359833360653	0.610500025334464	0.765107174607477	ENSG00000059573	ALDH18A1	5832
ENSG00000059588.10	110.521686638004	0.392342989373759	0.217376194699705	1.8049031997996	0.0710898310035536	0.200589727831664	ENSG00000059588	TARBP1	6894
ENSG00000059691.12	67.3334272879695	0.255924234730541	0.252168260518633	1.01489471436327	0.310156018046014	0.50981489077401	ENSG00000059691	GATB	5188
ENSG00000059728.11	166.384525373511	-1.181787181388	0.323497323481452	-3.6531590699722	0.000259033647944372	0.00332948474739973	ENSG00000059728	MXD1	4084
ENSG00000059758.8	214.172889397396	0.582455570768046	0.196957346344989	2.95726755856987	0.00310378664010823	0.022585268793595	ENSG00000059758	CDK17	5128
ENSG00000059769.20	170.270687172616	-0.490692769339908	0.278000183294588	-1.76508074032432	0.0775501970489843	0.211630894491953	ENSG00000059769	DNAJC25	548645
ENSG00000059804.16	4070.64951873779	0.142874309796814	0.176110008266935	0.81127876378414	0.41720560256776	0.61379667927906	ENSG00000059804	SLC2A3	6515
ENSG00000059915.17	1.16863281127672	0.778784126140843	1.65702258189839	0.469990050014055	0.638362126355664	NA	ENSG00000059915	PSD	5662
ENSG00000060069.18	68.8394095143572	0.127944290937287	0.246634103602583	0.51876155433659	0.603927030954944	0.760094450319927	ENSG00000060069	CTDP1	9150
ENSG00000060138.13	847.774224567601	0.262068239425441	0.150821572549307	1.73760447524684	0.0822805307429186	0.220840662851928	ENSG00000060138	YBX3	8531
ENSG00000060140.9	30.8498198801468	0.355706234529605	0.345593243425886	1.02926269912996	0.303356246324402	0.503054079331081	ENSG00000060140	STYK1	55359
ENSG00000060237.19	765.638481391704	-0.128765264180938	0.160010055320848	-0.804732327119952	0.420974160540327	0.617313950202035	ENSG00000060237	WNK1	65125
ENSG00000060303.5	0.216847919135022	-1.21047887084981	6.64684520762733	-0.182113293305036	0.855493816630968	NA	ENSG00000060303	RPS17P5	NA
ENSG00000060339.14	2165.11236578169	-0.136442595109614	0.180062803286783	-0.757750032872168	0.448600640449519	0.64001990611159	ENSG00000060339	CCAR1	55749
ENSG00000060491.17	137.182696330639	-0.282237331098322	0.294454789877109	-0.958508201602405	0.337806557785296	0.538834373202685	ENSG00000060491	OGFR	11054
ENSG00000060558.4	0.136210621523577	0	7.26121436482488	0	1	NA	ENSG00000060558	GNA15	2769
ENSG00000060566.14	0.384010661836161	-1.21258505844533	3.49820793844162	-0.346630354679692	0.7288690384378	NA	ENSG00000060566	CREB3L3	84699
ENSG00000060642.11	45.2111882288433	0.433957018636279	0.262487795528792	1.65324645956227	0.09828071457821	0.247313779944598	ENSG00000060642	PIGV	55650
ENSG00000060656.20	272.297049022123	-0.684063250677033	0.277019821746468	-2.46936571673596	0.0135352808387178	0.0661215335364933	ENSG00000060656	PTPRU	10076
ENSG00000060688.13	67.0968880118582	-0.0756515689083086	0.219681965566823	-0.344368590808593	0.730569106861737	0.847606760875913	ENSG00000060688	SNRNP40	9410
ENSG00000060709.15	0.025016193276085	0	7.26121436482488	0	1	NA	ENSG00000060709	RIMBP2	23504
ENSG00000060718.22	2.20971642660538	2.21985193781976	1.499376616982	1.48051657780815	0.138735439924866	NA	ENSG00000060718	COL11A1	1301
ENSG00000060749.16	350.660617549816	-0.108023453950522	0.251075802661288	-0.430242392160149	0.667019327730716	0.80569826395097	ENSG00000060749	QSER1	79832
ENSG00000060762.19	127.099570208091	-0.447604067851012	0.222765877118657	-2.00930265281425	0.0445050467519477	0.14762448744135	ENSG00000060762	MPC1	51660
ENSG00000060971.19	284.92332401624	-0.102854888886787	0.133653864118613	-0.769561655138581	0.44155995813742	0.634657760762495	ENSG00000060971	ACAA1	30
ENSG00000060982.15	2092.67111822586	0.115441297086386	0.155381095302013	0.742955871575001	0.457508397554308	0.647646450837147	ENSG00000060982	BCAT1	586
ENSG00000061273.18	524.451007294324	-0.0495157419477889	0.207467623585867	-0.238667321155752	0.811363558462216	0.897738211404877	ENSG00000061273	HDAC7	51564
ENSG00000061337.15	19.1235578596408	1.16014435104246	0.585372419928963	1.98189103474203	0.0474914375717544	0.15418739242693	ENSG00000061337	LZTS1	11178
ENSG00000061455.11	0.819907678768288	1.34337879234203	2.18702152591517	0.614250374961392	0.53904988971627	NA	ENSG00000061455	PRDM6	93166
ENSG00000061492.12	0	NA	NA	NA	NA	NA	ENSG00000061492	WNT8A	7478
ENSG00000061656.11	11.3201232427009	0.398758303317381	0.744814316768767	0.53537948229475	0.592387474996593	0.750808332373435	ENSG00000061656	SPAG4	6676
ENSG00000061676.15	596.13168417079	0.644385716328034	0.300121340165307	2.14708396268358	0.0317865978168362	0.117455926248074	ENSG00000061676	NCKAP1	10787
ENSG00000061794.13	691.139327510573	-0.193684021756701	0.133069284242313	-1.45551261404556	0.145527400681477	0.317003748952213	ENSG00000061794	MRPS35	60488
ENSG00000061918.14	0.235163393948653	0	7.26121436482488	0	1	NA	ENSG00000061918	GUCY1B1	2983
ENSG00000061936.10	362.980007589879	-0.352190270790293	0.257538812702997	-1.36752308164304	0.171461407531295	0.35043717130663	ENSG00000061936	SFSWAP	6433
ENSG00000061938.21	151.64922780188	0.484651390938597	0.186847822051404	2.59382948978267	0.00949135454450469	0.0514115037827338	ENSG00000061938	TNK2	10188
ENSG00000061987.16	143.51585622916	-0.0179913830060914	0.257272182690545	-0.0699313187222112	0.944248325406479	0.971157308682599	ENSG00000061987	MON2	23041
ENSG00000062038.15	292.555703750526	0.281745246897945	0.165148212429461	1.70601451116697	0.0880053778500526	0.230678534293546	ENSG00000062038	CDH3	1001
ENSG00000062096.15	0.0819404113743722	0	7.26121436482487	0	1	NA	ENSG00000062096	ARSF	416
ENSG00000062194.16	682.152400405891	-0.357100101949872	0.16046281107348	-2.22543840258629	0.0260518219316622	0.10235518513395	ENSG00000062194	GPBP1	65056
ENSG00000062282.15	1.11939230286187	1.2325250090694	2.56315034342698	0.480863329858948	0.630613636591928	NA	ENSG00000062282	DGAT2	84649
ENSG00000062370.17	8.36419727488216	1.29127339015633	0.680701745044781	1.89697382084921	0.0578313933342296	0.175409774994659	ENSG00000062370	ZNF112	7771
ENSG00000062485.19	436.388965535388	0.0460257006568178	0.136664552317118	0.336778629691913	0.736283783999866	0.851385387618981	ENSG00000062485	CS	1431
ENSG00000062524.16	5.78388765376008	0.120417380822159	0.783708280059253	0.153650770173125	0.877885103411079	NA	ENSG00000062524	LTK	4058
ENSG00000062582.14	2.59253806397565	0.188830610579546	1.06931048894737	0.176591001894531	0.859829662453208	NA	ENSG00000062582	MRPS24	64951
ENSG00000062598.18	77.7303579747444	0.921896265852584	0.224775009734082	4.10141797766231	4.10626062607659e-05	0.000778142591452127	ENSG00000062598	ELMO2	63916
ENSG00000062650.20	530.360334059619	-0.452509245560423	0.233890260320943	-1.93470752026823	0.0530261970182962	0.166516599534326	ENSG00000062650	WAPL	23063
ENSG00000062716.13	449.139825157507	0.250162745655084	0.189505563918405	1.3200812708739	0.18680788520383	0.369696311702484	ENSG00000062716	VMP1	81671
ENSG00000062725.10	235.237637306764	-0.834792213175361	0.181089919932742	-4.6098215377499	4.03014775115737e-06	0.000110028669060961	ENSG00000062725	APPBP2	10513
ENSG00000062822.15	24.8660858147332	-0.559680172329072	0.514665121206621	-1.08746474021188	0.276831473193253	0.475865984895253	ENSG00000062822	POLD1	5424
ENSG00000063015.20	0.546847923845348	-1.2303414229564	3.5738071286863	-0.344266318425714	0.73064601187502	NA	ENSG00000063015	SEZ6	124925
ENSG00000063046.18	258.812251960483	-0.207118402239314	0.403884391269932	-0.512816060031615	0.608079994524535	0.763217962112086	ENSG00000063046	EIF4B	1975
ENSG00000063127.16	2.69676102842157	2.19337294777182	1.53117976034717	1.43247253168662	0.152008633763266	NA	ENSG00000063127	SLC6A16	28968
ENSG00000063169.11	31.8517474986736	-0.0641556714536106	0.355924568759644	-0.180250752785023	0.856955715917605	0.926049569832574	ENSG00000063169	BICRA	29998
ENSG00000063176.16	55.1949402897308	-0.678097446736883	0.296978987261801	-2.28331793097236	0.0224116475545943	0.0926067584230518	ENSG00000063176	SPHK2	56848
ENSG00000063177.13	3468.99254105622	-0.148779646301518	0.143924014322824	-1.03373746904948	0.301258911463682	0.50109958158471	ENSG00000063177	RPL18	6141
ENSG00000063180.9	10.2919760727988	0.504766394555582	0.578211488026184	0.872978840802145	0.382674610900084	0.581897332574734	ENSG00000063180	CA11	770
ENSG00000063241.8	19.2596505477686	-0.491133089821003	0.569087318638225	-0.86301886149254	0.38812709672635	0.58738218604764	ENSG00000063241	ISOC2	79763
ENSG00000063244.13	749.555184734447	-0.489216421460925	0.235061921715178	-2.08122361074587	0.0374134433869362	0.130905325005094	ENSG00000063244	U2AF2	11338
ENSG00000063245.15	215.009458870842	-0.444704069501719	0.26296789437898	-1.69109643803447	0.090818385409762	0.235007558780005	ENSG00000063245	EPN1	29924
ENSG00000063322.15	144.654153770698	-0.247469658054688	0.212587434958551	-1.16408412427074	0.244389921679413	0.440056203167538	ENSG00000063322	MED29	55588
ENSG00000063438.20	1.05239546948662	0.210409900664591	1.44862805030827	0.145247705661792	0.884515301594464	NA	ENSG00000063438	AHRR	57491
ENSG00000063515.3	0.0523196228151329	0	7.26121436482488	0	1	NA	ENSG00000063515	GSC2	2928
ENSG00000063587.15	44.4462098204386	-0.0587142109847185	0.253542086777503	-0.231575797655414	0.816867507225346	0.901125824669536	ENSG00000063587	ZNF275	10838
ENSG00000063601.17	277.272619084142	0.159408120201966	0.152719330359161	1.0437979254301	0.296578891639965	0.496474805927858	ENSG00000063601	MTMR1	8776
ENSG00000063660.9	497.245696841815	-0.154223598905809	0.195873697718619	-0.787362472358886	0.431069708491578	0.625320246649727	ENSG00000063660	GPC1	2817
ENSG00000063761.16	19.6096845475211	0.116701942170755	0.344283430958776	0.338970544837893	0.734631919732317	0.850293506442615	ENSG00000063761	ADCK1	57143
ENSG00000063854.13	187.196329466467	0.177538540473457	0.164899781109674	1.07664509484932	0.281638849914555	0.480832794253959	ENSG00000063854	HAGH	3029
ENSG00000063978.16	159.068686140971	-0.459535265937051	0.193009443021457	-2.380895249182	0.0172706222630652	0.0781319712550135	ENSG00000063978	RNF4	6047
ENSG00000064012.22	47.6807489274224	0.13416150354215	0.519293601622146	0.258353854395783	0.796133826759201	0.888258396534709	ENSG00000064012	CASP8	841
ENSG00000064042.18	17.5829975287967	0.165645532122302	0.709816588012808	0.23336385049276	0.81547888140568	0.900435435568271	ENSG00000064042	LIMCH1	22998
ENSG00000064102.15	273.596376935199	0.205941995705725	0.154430367801923	1.33355892780022	0.182348451049784	0.364261356436232	ENSG00000064102	INTS13	55726
ENSG00000064115.11	690.963143784765	1.31161175607538	0.534408573800559	2.4543239393552	0.0141149764418418	0.0682096993308573	ENSG00000064115	TM7SF3	51768
ENSG00000064195.7	685.508001626891	-0.164152306981521	0.247668112352986	-0.662791448693099	0.507464131113606	0.688975922599587	ENSG00000064195	DLX3	1747
ENSG00000064199.7	17.7509369015153	0.198277971472478	0.348672923372628	0.568664665883956	0.569583731118892	0.734446285012488	ENSG00000064199	SPA17	53340
ENSG00000064201.16	0	NA	NA	NA	NA	NA	ENSG00000064201	TSPAN32	10077
ENSG00000064205.11	0.193663389944375	0	7.26121436482488	0	1	NA	ENSG00000064205	CCN5	8839
ENSG00000064218.5	0.0217042988815203	0	7.26121436482488	0	1	NA	ENSG00000064218	DMRT3	58524
ENSG00000064225.12	288.196687475998	0.369159936562701	0.150303188087512	2.45610183829077	0.0140453348677667	0.0679157596740019	ENSG00000064225	ST3GAL6	10402
ENSG00000064270.13	26.9482110165671	-0.799005506020884	0.450299545607	-1.77438665842718	0.0759992151560358	0.2096789430685	ENSG00000064270	ATP2C2	9914
ENSG00000064300.9	4.05835715804079	0.66683272741645	1.83258272671921	0.363875920957877	0.715950666151344	NA	ENSG00000064300	NGFR	4804
ENSG00000064309.16	2.93027032297332	0.300579193051083	0.886055000140893	0.339233109686518	0.734434128574788	NA	ENSG00000064309	CDON	50937
ENSG00000064313.12	237.076036602116	-0.298468500998239	0.130172938907565	-2.29286135431097	0.0218559883560463	0.091236122562058	ENSG00000064313	TAF2	6873
ENSG00000064393.16	1.0255122805659	0.685411610396808	2.1061668749472	0.32543081868287	0.744855033862188	NA	ENSG00000064393	HIPK2	28996
ENSG00000064419.14	600.121347305981	0.298557004897659	0.147270252833699	2.02727298387133	0.0426345028108145	0.143406032983944	ENSG00000064419	TNPO3	23534
ENSG00000064489.23	0	NA	NA	NA	NA	NA	ENSG00000064489	BORCS8-MEF2B	NA
ENSG00000064490.14	47.0960545004057	0.209953783563699	0.284396989200466	0.738241934817764	0.460367444261424	0.649878512229418	ENSG00000064490	RFXANK	8625
ENSG00000064545.15	158.084884647063	-0.446105915092584	0.305917278974645	-1.45825667836683	0.144769806400764	0.315904891511147	ENSG00000064545	TMEM161A	54929
ENSG00000064547.14	112.205297088559	0.853656834989115	0.190346648932147	4.4847484301834	7.30000098165017e-06	0.00018242731536813	ENSG00000064547	LPAR2	9170
ENSG00000064601.21	239.05049190572	-0.593478585199348	0.205669165761349	-2.88559825194215	0.0039067049883701	0.0267958524215981	ENSG00000064601	CTSA	5476
ENSG00000064607.17	206.683516140406	0.112900557699457	0.201353971441921	0.560706882963182	0.574997374242688	0.738224149784063	ENSG00000064607	SUGP2	10147
ENSG00000064651.14	837.488723164405	0.874755942653515	0.153397364836341	5.7025486949322	1.18029178136826e-08	7.29397063904674e-07	ENSG00000064651	SLC12A2	6558
ENSG00000064652.11	497.385070208907	0.382048171632859	0.133902712230634	2.85317724539305	0.00432844718717802	0.0288831755123129	ENSG00000064652	SNX24	28966
ENSG00000064655.19	1.76052684931961	0.192264719457439	1.37947282603734	0.13937550332886	0.88915342892051	NA	ENSG00000064655	EYA2	2139
ENSG00000064666.15	579.910691946439	-0.133863120551671	0.271857771570141	-0.492401301528117	0.622435679385918	0.773114415633301	ENSG00000064666	CNN2	1265
ENSG00000064687.13	82.4107457378814	-0.506115380793166	0.217794971917756	-2.32381572603194	0.0201353725182721	0.0862071764312096	ENSG00000064687	ABCA7	10347
ENSG00000064692.20	0.437620761843269	-0.74800933916847	4.26594033234461	-0.175344538576177	0.860808917113287	NA	ENSG00000064692	SNCAIP	9627
ENSG00000064703.13	124.100455209329	0.0870256139021233	0.179453588639576	0.484947749230638	0.627713410154479	0.776823984451804	ENSG00000064703	DDX20	11218
ENSG00000064726.10	59.2520272486457	0.480397174929939	0.227344211443921	2.11308294096786	0.0345936695077832	0.124194037613721	ENSG00000064726	BTBD1	53339
ENSG00000064763.11	231.868670380267	-1.12937746675574	0.200715051588497	-5.62677017900569	1.83615098522629e-08	1.06641269026221e-06	ENSG00000064763	FAR2	55711
ENSG00000064787.13	2.06591594639219	1.15419942768487	1.38077241575558	0.835908520850099	0.403206368467706	NA	ENSG00000064787	BCAS1	8537
ENSG00000064835.12	0	NA	NA	NA	NA	NA	ENSG00000064835	POU1F1	5449
ENSG00000064886.14	3.32361586349231	-0.481313364511898	0.895761124981742	-0.537323345575762	0.591044282164324	NA	ENSG00000064886	CHI3L2	1117
ENSG00000064932.16	152.624477862085	-0.469509826538531	0.226952943301757	-2.06875407610057	0.0385691698907753	0.133808140564097	ENSG00000064932	SBNO2	22904
ENSG00000064933.18	81.2888538501827	0.446737694840821	0.238104843437712	1.87622262693572	0.0606247163107307	0.180407441458886	ENSG00000064933	PMS1	5378
ENSG00000064961.19	511.020740491846	0.42715949635601	0.160918958892135	2.65450074557304	0.00794258640687279	0.0452085964039107	ENSG00000064961	HMG20B	10362
ENSG00000064989.13	0.374329168381833	0	4.41333838884177	0	1	NA	ENSG00000064989	CALCRL	10203
ENSG00000064995.18	636.512228226869	-0.197812291492571	0.152951262796517	-1.29330276766485	0.195906363810219	0.381621946273167	ENSG00000064995	TAF11	6882
[truncated: 59,800 more rows]

## Sheet: ST_BBinh vs ST 72h
	baseMean	log2FoldChange	lfcSE	stat	pvalue	padj	ensembl	hgnc_symbol	entrez_id
[truncated: 60,708 more rows]

[truncated: 10 more sheets: ST vs SR 12h, ST vs SR 24h, ST vs SR 72h, Normalized counts BBinh, Fig. S1 dKD_ST vs CTRL_ST , Fig. 1J Clusters, Fig. 4 (24h) , GCM1 iOX, TBX3 KD, CEBPB KD]
