# Supplementary material for: Activity of the SWI/SNF complex is indispensable for syncytiotrophoblast formation
Source: Development. 2025 Oct 31;152(21):dev204770. doi: 10.1242/dev.204770 (PMC12633796; doi:10.1242/dev.204770)
Supplement: Table S3. ChIP-seq datasets. — The table presents the results of ChIP-seq analysis for BRM, BRG1, H3K27ac, and H3K4me3 in SR, ST, and ST_BBinh, as well as integration of TBX3 and CEBPB ChIP-seq with misregulated gene expression in corresponding knockdown lines. [file develop-152-204770-TableS3.zip]

Archive with 2 entries (2 files):
- Table_S3_Primers_shRNAs_ABs.xlsx
- Table S3 ChIPseq datasets.xlsx
