# Supplementary material for: Activity of the SWI/SNF complex is indispensable for syncytiotrophoblast formation
Source: Development. 2025 Oct 31;152(21):dev204770. doi: 10.1242/dev.204770 (PMC12633796; doi:10.1242/dev.204770)
Supplement: Table S4. List of primers, shRNAs, and antibodies used in this study. [file develop-152-204770-TableS4.xlsx]

## Sheet: shRNA
Gene	Sequence	Identifier
CTRL	GCAAGCTGACCCTGAAGTTCAT
BRG1	GCCAAGCAAGATGTCGATGAT	sh2202
BRM	GAAGAGAGTGATTCTGATTAT	sh2025
CCND1_1	ATTGGAATAGCTTCTGGAAT	TRCN0000010317
CCND1_2	GAACAAACAGATCATCCGCAA	TRCN0000288598
CEBPA_1	GCAACTCTAGTATTTAGGATA	TRCN0000007304
CEBPA_2	GCACGAGACGTCCATCGACAT	TRCN0000007306
CEBPB_1	GCACAGCGACGAGTACAAGAT	TRCN0000007443
CEBPB_2	ATCCATGGAAGTGGCCAACTT	TRCN0000364495
E2F4_1	GACCTCTTTGATGTGCCTGTT	TRCN0000013810
E2F4_2	GAGGAGTTGATGTCCTCAGAA	TRCN0000013811
FOSL1_1	AGTGGATGGTACAGCCTCATT	TRCN0000019542
FOSL1_2	CCTCAGCTCATCGCAAGAGTA	TRCN0000019541
GCM1_1	CCACAGATAAATGAGAATCAT	TRCN0000013218
GCM1_2	GATCTACAAGCGTGGAGTAAA	TRCN0000428848
HOPX_1	ATCACCTCCCAGTAGCAATTT	TRCN0000274823
HOPX_2	AGAGTGCAGATCCGTCACAGA	TRCN0000016406
JUNB_1	CCCATCAACATGGAAGACCAA	TRCN0000014944
JUNB_2	GGAAACAGACTCGATTCATAT	TRCN0000232087
MAFF_1	GCTGAGCGAGAACACGCCGCA	TRCN0000016452
MAFF_2	TCTTGGAAACTGCTCTTATTG	TRCN0000419235
NR2F6_1	TGAGACACTGATCAGAGACAT	TRCN0000033661
NR2F6_2	TTCTCTCCTCAGACTTCTATT	TRCN0000303409
TBX3_1	GCGAATGTTTCCTCCATTTAA	TRCN0000432874
TBX3_2	GCATACCAGAATGATAAGATA	TRCN0000005077

## Sheet: Antibodies
Protein	Type	Company	Cat #	Application	Concentration
BRG1	Primary	Abcam	ab110641	ChIP	1:100 (5ug)
				IF	1:200
				WB	1:1000
BRM	Primary	Cell Signaling	11966	ChIP	1:100 (5ug)
				IF	1:200
				WB	1:1000
BrdU	Primary	Abcam	ab6326	IF	1:100 (10µg/mL)
BrdU, thymidine analog		Abcam	ab142567	IF	10µM
CCNA2	Primary	Santa Cruz Biotechnology	sc-271682	IF	1:200
CCND1	Primary	Cell Signaling	55506	IF, WB	1:250
CEBPB	Primary	Sigma Aldrich	HPA061355	IF	1:250
CGB	Primary	Aligent	A023102-2	IF	1:250
				WB	1:2000
CK7	Primary	Dako	M8017	IF	1:200
DAPI		Thermo Fisher	D21490	IF	1 ug/mL
DAPI as a part of VECTASHIELD		Vector Laboratories	VECH-1800-10	IF	0.9 ug/mL
E-CADHERIN	Primary	BD Biosciences	610182	IF	1:200
ENDOU	Primary	Sigma Aldrich	HPA067448	IF	1:250
				WB	1:500
FLAG tag	Primary	Sigma Aldrich	F1804	IF	1:500
GCM1	Primary	Sigma Aldrich	HPA011343	WB	1:750
				IF	1:200
HOPX	Primary	Sigma Aldrich	HPA030180	IF	1:1000
H3K4me3	Primary	Diagenode	C15410003	ChIP	1 ug
H3K27ac	Primary	Diagenode	C15410196	ChIP	1 ug
Ki67	Primary	DSHB	AFFN-KI67-3E6	IF	1:5
p-Histone H3 (Ser10)	Primary	Santa Cruz	sc-8656	IF	1:2000
TBX3	Primary	R&D	AF4509	IF	1:250
TEAD4	Primary	Abcam	ab58310	WB	1:1000
TUBULIN	Primary	Abcam	ab6160	WB	1:1000
VINCULIN	Primary	Santa Cruz	sc-25336	WB	1:1000
Goat anti-Rabbit IgG (H+L) Cross-Adsorbed Secondary Antibody, HRP	Secondary	Thermo Fisher	G-21234	WB	1:1000
Donkey anti mouse IgG HRP Affinity Purified Polyclonal Antibody, HRP	Secondary	Biomedica Medizin produkte	RD-HAF018	WB	1:1000
Donkey anti-Rabbit IgG (H+L) Secondary Antibody, Alexa Fluor® 488 conjugate	Secondary	Invitrogen	A-21206	IF	1:500
Donkey anti-Mouse IgG (H+L) Secondary Antibody, Alexa Fluor® 488 conjugate	Secondary	Invitrogen	A-21202	IF	1:500
Donkey anti-Goat IgG (H+L) Secondary Antibody, Alexa Fluor® 488 conjugate	Secondary	Invitrogen	A-11055	IF	1:500
Donkey anti-Rabbit IgG (H+L) Secondary Antibody, Alexa Fluor® 594 conjugate	Secondary	Invitrogen	A-21207	IF	1:500
Donkey anti-Mouse IgG (H+L) Secondary Antibody, Alexa Fluor® 594 conjugate	Secondary	Invitrogen	A-21203	IF	1:500

## Sheet: Primers
Gene	Forward sequene	Reverse sequence
BRG1	ACCTCCAGTCGGCAGACACT	GAGCACACGCACCTCGTTCT
BRM	AGCTCGCATGACCGAGAAGC	TTTCCGGCCACAGACCGATG
CCNA2	GCGCTGGCGGTACTGAAGTC	AGGAGGAACGGTGACATGCT
CCNB1	GTGGATGCAGAAGATGGAGCTGA	CCAGTGACTTCCCGACCCAG
CCND1	TACCCCGATGCCAACCTCCT	GATCTTCCGCATGGACGGCA
CCNE1	AAATCGACAGGACGGCGAGG	CCGAGGCTTGCACGTTGAGT
CEBPA	AACATCGCGGTGCGCAAGAG	GTGTCCAGTTCGCGGCTCAG
CEBPB	TGGACAAGCACAGCGACGAG	TGTGCTGCGTCTCCAGGTTG
CGB	GCTACTGCCCCACCATGACC	ATGGACTCGAAGCGCACATC
ENDOU	TCTGGCATGGGAACTGCTGTG	GGGTGCCGAGTACAAGTTGCT
ERVDRF1	GGAGTTCCATTGGCAGCTCGT	AGGATGGCGGTAGGCTGCTA
ERVW1	CTACCCCAACTGCGGTTAAA	GGTTCCTTTGGCAGTATCCA
GCM1	GAAGTCCTGCCTGGGTGTGG	CGTCACAGTTGGGACAGCGT
HOPX	ACAAGGTCGACAAGCACCCG	ACTTTGCCAGGCGCTGCTTA
Ki67	TCAGAATGGAAGGAAGTCAACTGAA	CCTCACTCTCATCAGGGTCAGAAG
MAFF	TCCCCTATCCAGCAAAGCTCTA	TGCTTGAGCCGTGTCACCTC
NR2F6	AAGGCCATCGCGCTCTTCAC	GCCCGCACATACTCGGTGAG
PBGD	GGAGCCATGTCTGGTAACGG	CCACGCGAATCACTCTCATCT
p21	GAGCAGCTGCCGAAGTCAGT	CGCATGGGTTCTGACGGACA
SDC1	CTATTCCCACGTCTCCAGAACC	GGACTACAGCCTCTCCCTCCTT
TBX3	TGTACATTCACCCGGACAGC	CGTAGCGTGATCACTTGGGA
TEAD4	GCCAGTCCAGCCCAAGCTAC	CATTGGAGGGTCCCCGTTCG
